# Supplementary material for: Immunogenicity to COVID-19 mRNA vaccine third dose in people living with HIV
Source: Nat Commun. 2022 Aug 22;13:4922. doi: 10.1038/s41467-022-32263-7 (PMC9395398; doi:10.1038/s41467-022-32263-7)
Supplement: Supplementary file 4 — Source Data [file 41467_2022_32263_MOESM4_ESM.zip]

Archive with 21 entries (20 files):
- raw data_Figures/
- raw data_Figures/Raw data_Figure5_SFigure7 .xlsx
- __MACOSX/raw data_Figures/._Raw data_Figure5_SFigure7 .xlsx
- raw data_Figures/Raw data_Figure 1.xlsx
- __MACOSX/raw data_Figures/._Raw data_Figure 1.xlsx
- raw data_Figures/Raw data_Supplementary Figure 6.xlsx
- __MACOSX/raw data_Figures/._Raw data_Supplementary Figure 6.xlsx
- raw data_Figures/Raw data_Supplementary Figure 4.xlsx
- __MACOSX/raw data_Figures/._Raw data_Supplementary Figure 4.xlsx
- raw data_Figures/Raw data_Figure 4.xlsx
- __MACOSX/raw data_Figures/._Raw data_Figure 4.xlsx
- raw data_Figures/Raw data_Supplementary Figure 5.xlsx
- __MACOSX/raw data_Figures/._Raw data_Supplementary Figure 5.xlsx
- raw data_Figures/Raw data_Supplementary Figure 2.xlsx
- __MACOSX/raw data_Figures/._Raw data_Supplementary Figure 2.xlsx
- raw data_Figures/Raw data_Figure 2.xlsx
- __MACOSX/raw data_Figures/._Raw data_Figure 2.xlsx
- raw data_Figures/Raw data_Figure 3.xlsx
- __MACOSX/raw data_Figures/._Raw data_Figure 3.xlsx
- raw data_Figures/Raw data_Supplementary Figure 3.xlsx
- __MACOSX/raw data_Figures/._Raw data_Supplementary Figure 3.xlsx
