# Supplementary material for: Immunogenicity to COVID-19 mRNA vaccine third dose in people living with HIV
Source: Nat Commun. 2022 Aug 22;13:4922. doi: 10.1038/s41467-022-32263-7 (PMC9395398; doi:10.1038/s41467-022-32263-7)
Supplement: Supplementary file 4 — Source Data [file 41467_2022_32263_MOESM4_ESM.zip › raw data_Figures/Raw data_Figure5_SFigure7 .xlsx]

## Sheet: Foglio1
	%
	Overall	PCDR	ICDR	HCDR
Inoculation site pain	81.5	81.3	80.9	82.6
Fatigue	43.8	31.3	42.6	54.3
Myalgia	38.4	34.4	30.9	52.2
Fever	37	34.4	35.3	41.3
Headache	25.3	15.6	25	32.6
Shivering	23.3	12.5	19.1	37
Swelling	15.1	18.8	10.3	19.6
Other	30.8	50	25	30.4
	%
	mRNA-1273	BNT162b2	2BNT162b2 + mRNA-1273	2mRNA-1273+ BNT162b2
Inoculation site pain	85	79.3	73.7	89.5
Fatigue	46.7	20.7	52.6	52.6
Myalgia	43.3	17.2	44.7	42.1
Fever	38.3	24.1	50	26.3
Headache	23.3	10.3	42.1	21.1
Shivering	23.3	24.1	26.3	15.8
Swelling	16.7	6.9	23.7	5.3
Nasal Congestion	0	3.4	10.5	0
Other	18.3	13.7	57.8	15.7
