# Supplementary material for: Immunogenicity to COVID-19 mRNA vaccine third dose in people living with HIV
Source: Nat Commun. 2022 Aug 22;13:4922. doi: 10.1038/s41467-022-32263-7 (PMC9395398; doi:10.1038/s41467-022-32263-7)
Supplement: Supplementary file 4 — Source Data [file 41467_2022_32263_MOESM4_ESM.zip › raw data_Figures/Raw data_Figure 1.xlsx]

## Sheet: Foglio1
Anti-RBD (Panel A)								MNA90 (Panel B)								IFN-g (Panel C)
T-1	T1							T-1	T1							T-1	T1
8.19525	10.2063							4.32193	6.32193							5.03122	3.21723
5.23649	8.95942							7.32193	10.3219							0.263034	1.20163
9.74382	10.924							5.32193	9.32193							8.16335	8.28725
11.5605	13.4717							6.32193	10.3219							7.86728	5.95699
8.86326	12.099							2.32193	2.32193							2.23266	2.98185
11.4108	12.4587							2.32193	2.32193							3.38819	7.33002
10.6237	12.8603							3.32193	8.32193							-3.32193	1.80735
-2.32193	0.678072							4.32193	10.3219							-0.0439433	1.20163
1.26303	2.60881							2.32193	4.32193							6.84386	3.90689
8.98043	12.0674							2.32193	4.32193							1.48543	8.03782
9.50303	13.2514							2.32193	2.32193							10.7524	9.29209
9.60955	12.7723							2.32193	6.32193							5.52388	6.44145
2.53605	8.20994							6.32193	10.3219							2.63459	-1.39593
11.6672	13.2953							3.32193	7.32193							5.74604	7.18289
10.0371	10.8555							5.32193	7.32193							7.17891	7.32436
10.1587	12.3032							2.32193	6.32193							-3.32193	2
2.76553	7.55305							2.32193	2.32193							6.86419	5.41954
-1	1.07039							2.32193	6.32193							0.847997	8.26585
2.10434	7.48462							2.32193	7.32193							5.50779	5.20945
6.25927	10.8934							5.32193	10.3219							7.21432	8.7077
11.2936	11.861							4.32193	8.32193							9.52589	9.34185
10.7876	13.4717							6.32193	10.3219							6.54473	9.22207
11.4901	12.4153							8.32193	10.3219							8.61176	7.34873
8.24603	12.0658							2.32193	5.32193							7.52011	7.94193
8.22882	11.1135							3.32193	10.3219							6.1918	8.23793
6.90087	12.3647							6.32193	8.32193							5.25172	3.69933
2.29278	4.72792							2.32193	8.32193							8.49785	7.39746
13.2409	13.3089							2.32193	10.3219							11.0271	11.2992
13.4717	12.7992							8.32193	6.32193							6.26679	9.12412
7.83415	10.5533							2.32193	6.32193							9.06313	7.79961
11.3641	11.1596							6.32193	8.32193							5.31904	5.74308
12.1965	12.3209							2.32193	6.32193							8.42836	6.82528
6.03342	11.3411							5.32193	10.3219							8.67525	8.37169
9.57024	12.3784							2.32193	7.32193							7.80484	5.68089
7.49586	10.7979							10.3219	10.3219							7.27612	7.01692
11.684	12.3954							5.32193	10.3219							4.12102	6.18587
11.9753	12.7002							3.32193	10.3219							3.48543	5.86542
9.99124	12.0336							2.32193	6.32193							5.97407	6.50526
10.9083	13.0792							2.32193	8.32193							7.18239	7.74719
2.94486	7.34873							5.32193	10.3219							7.78673	7.52113
10.3876	11.7997							7.32193	10.3219							8.39575	7.94017
11.3648	12.9408							5.32193	10.3219							8.76288	8.76653
10.6868	11.5598							3.32193	7.32193							7.25644	7.64386
-0.514573	7.61545							8.32193	10.3219							8.19431	7.63807
8.25974	10.914							3.32193	9.32193							9.07146	8.47371
10.1211	12.7544							5.32193	10.3219							8.40105	7.35667
8.63045	12.4128							4.32193	10.3219							8.65177	10.0593
9.52356	13.3126							2.32193	2.32193							5.16993	6.66676
9.50601	8.94632							4.32193	8.32193							11.444	10.3298
11.1223	13.0962							3.32193	8.32193							10.9866	12.1929
6.08108	11.7777							5.32193	10.3219							12.4582	12.455
11.466	11.6012							9.32193	10.3219							7.56955	9.29278
12.1614	11.7747							6.32193	8.32193							7.8062	6.88142
10.7433	11.4561							5.32193	10.3219							8.35006	-3.32193
10.3855	12.2167							6.32193	7.32193							7.27612	6.80349
10.7295	11.1058							5.32193	10.3219							3.66562	5.96232
11.2494	13.4717							5.32193	8.32193							13.6379	11.2674
11.9387	12.9416							5.32193	10.3219							8.79344	9.23084
12.8193	12.1121							6.32193	10.3219							7.56628	7.61102
9.13597	13.0936							8.32193	10.3219							7.88966	8.8716
8.13391	11.0907							6.32193	8.32193							8.53255	8.70701
12.3667	13.4717							10.3219	8.32193							5.66192	8.89421
11.437	12.1809							10.3219	10.3219							8.82687	8.25739
11.3409	12.3984							5.32193	8.32193							7.81314	9.66534
12.316	13.0794							7.32193	8.32193							5.47735	9.17193
11.6893	12.4762							4.32193	8.32193							8.91379	9.55899
11.2716	13.4717							6.32193	7.32193							1.58496	2.53605
10.3222	13.3896							2.32193	2.32193							8.60326	10.4747
11.0394	10.6628							6.32193	10.3219							8.74819	9.05257
10.9032	11.8794							5.32193	10.3219							9.51314	10.3604
7.33896	11.6975							4.32193	10.3219							8.11676	8.40173
9.82257	12.476							4.32193	10.3219							6.8009	7.9276
11.3491	13.4717							7.32193	10.3219							9.539	9.67472
12.6221	12.7494							6.32193	7.32193							8.91558	10.6582
11.5962	12.7901							5.32193	10.3219
10.994	13.0399
9.87467	11.3203
11.8888	13.4717
12.2717	13.4717
9.24793	12.0885
10.6188	13.0954
10.8128	12.6924
12.7046	13.4568
5.52669	5.19771
10.0965	13.2958
8.1467	12.8474
9.23984	12.6104
5.43962	11.0546
9.07334	12.6283
7.58946	10.3255
11.2838	11.4556
9.09724	11.0249
10.2861	12.7395
9.85938	13.4717
5.27426	10.8341
5.77873	11.1648
10.0795	13.4474
12.4668	13.4717
11.0088	13.2907
7.2075	9.89209
11.7331	12.6615
7.77742	11.0867
10.5934	11.7852
9.6193	13.3742
-0.736966	6.03122
7.61912	10.8532
9.02763	11.301
10.6587	13.4616
11.9764	13.1123
12.2337	11.703
12.2178	13.4717
12.5418	13.4717
12.3447	13.2684
8.17393	10.6745
12.398	13.4717
11.0862	13.4717
10.9386	12.4794
9.87083	13.4717
10.4099	12.1643
8.23554	10.2782
9.73403	12.007
10.523	12.1432
11.1478	13.4717
10.4809	11.153
10.3282	12.4491
11.6822	12.223
9.745	11.8175
10.709	12.3528
12.1858	13.0455
10.8647	12.3488
9.48623	10.2432
12.4377	13.11
12.2951	12.1497
11.641	13.1474
12.6947	13.4717
11.9735	12.7671
9.11556	12.7408
12.0501	12.7272
10.564	11.5326
11.1548	13.402
12.4015	13.3292
11.392	11.7701
11.4457	12.3931
12.6077	12.6726
11.6137	12.3902
10.6616	12.0022
9.99237	12.4808
9.84753	12.6381
12.1269	13.4098
12.0854	13.4717
11.5651	11.1792
11.152	11.9046
12.3904	13.4081
9.34407	12.4483
11.3358	11.4351
11.435	13.4717
10.0415	11.7781
10.2453	12.0594
2.60881	5.3505
11.7016	12.9711
10.9412	13.3555
11.4095	12.8262
10.5573	13.3598
10.9094	12.3538
11.7165	13.3631
9.46005	11.5265
12.4265	12.4491
11.9339	11.5034
10.89	12.6391
