# Supplementary material for: Immunogenicity to COVID-19 mRNA vaccine third dose in people living with HIV
Source: Nat Commun. 2022 Aug 22;13:4922. doi: 10.1038/s41467-022-32263-7 (PMC9395398; doi:10.1038/s41467-022-32263-7)
Supplement: Supplementary file 4 — Source Data [file 41467_2022_32263_MOESM4_ESM.zip › raw data_Figures/Raw data_Supplementary Figure 6.xlsx]

## Sheet: Suppl Figure 6A
Anti-RBD
T0_mRNA-1273	T1_mRNA-1273	T0-T1_mRNA-1273		T0_2mRNA-1273+BNT162b2	T1_2mRNA-1273+BNT162b2	T0-T1_2mRNA-1273+BNT162b2		T0_2BNT162be+mRNA-1273	T1_2BNT162be+mRNA-1273	T0-T1_2BNT162be+mRNA-1273		T0_BNT162b2	T1_BNT162b2	T0-T1_BNT162b2
8.95652	13.1123	4.1558		9.7223	11.703	1.9807		6.49346	12.3784	5.88495		5.04876	10.2063	5.15752
8.7492	13.4717	4.72248		6.44791	10.6745	4.22664		9.98285	13.4717	3.48882		4.70598	10.7979	6.09193
7.75422	13.4717	5.71746		1.80735	8.95942	7.15207		8.07307	13.4717	5.3986		5.36107	10.924	5.56293
9.69853	12.3954	2.69684		10.8169	11.7591	0.942236		-0.736966	7.61545	8.35241		11.05	11.7997	0.749702
9.92362	13.4717	3.54805		7.37851	9.84721	2.4687		8.17792	12.8603	4.68237		7.1809	12.4794	5.29845
9.96636	13.4717	3.50531		8.27286	11.5598	3.2869		6.74012	13.4717	6.73156		-2.32193	0.678072	3
11.1564	13.4717	2.31528		7.69139	12.099	4.40762		4.34341	10.914	6.5706		-1.73697	2.60881	4.34577
10.0196	13.2684	3.24881		6.97957	12.5374	5.55782		5.59395	12.4128	6.81883		6.61324	10.8555	4.24225
9.62242	12.7002	3.07776		7.47411	8.94632	1.47221		5.34696	12.0674	6.72048		2.40599	13.4717	11.0657
7.76752	12.0336	4.26607		10.3556	13.3221	2.96657		5.89482	13.3126	7.41782		6.46434	10.6826	4.21821
8.47127	13.0792	4.60797		9.46414	11.6012	2.13703		6.59395	13.1262	6.53229		6.09803	10.2782	4.18019
2	7.34873	5.34873		10.3801	11.6134	1.23324		0.263034	8.20994	7.94691		4.35755	12.007	7.64944
7.69558	12.9408	5.24523		9.4113	12.223	2.81171		6.86913	13.4717	6.60254		6.52982	10.2432	3.71335
8.69279	13.4717	4.77889		7.78529	12.3528	4.56753		1.07039	7.55305	6.48266		6.39232	11.0907	4.69839
9.36785	12.4587	3.09084		9.38737	11.9826	2.59523		6.89845	13.4717	6.57322		5.78398	11.6975	5.91351
4.926	11.9786	7.0526		8.04111	12.1809	4.13979		7.00338	12.4491	5.44572		6.63227	11.3203	4.68802
8.53916	12.7544	4.21529		9.40344	12.7272	3.32378		-2.32193	1.07039	3.39232		7.21335	5.19771	-2.01564
5.97957	10.7105	4.73098		9.1334	13.4717	4.33828		5.87283	13.4717	7.59885		7.83162	11.861	4.02942
8.18884	13.2514	5.06257		9.13006	13.4717	4.34162		0.263034	7.48462	7.22159		7.74752	13.4717	5.72415
5.88753	12.7723	6.88477		9.20384	10.6628	1.45892		6	12.0885	6.08852		8.27146	12.4153	4.14383
10.6058	13.2953	2.68955		9.16038	11.8794	2.71902		7.32283	12.6924	5.36952		6.11894	12.6283	6.50932
8.64313	13.0962	4.4531		9.22521	13.023	3.79784		3	12.8474	9.84739		4.56071	10.3255	5.76482
8.74551	11.7553	3.0098		7.92837	12.6726	4.74423		6.58946	12.6104	6.02096		5.18587	11.1135	5.92768
7.6532	12.1643	4.51114		11.2534	12.7494	1.49601		3.96347	11.0546	7.09113		8.97613	11.4556	2.47945
7.31016	12.3032	4.99302		8.80316	12.2644	3.46119		5.83542	12.0658	6.23037		4.9542	11.0249	6.07067
4.2854	8.16792	3.88252		9.38629	13.4717	4.08538		7.49105	12.3651	4.8741		12.1844	13.3089	1.12444
7.71631	13.0066	5.29027		3.29278	10.8934	7.6006		2.16993	12.3647	10.1948		11.9355	12.7992	0.863745
3.76553	11.7777	8.01217		9.18488	12.0022	2.81734		2.07039	4.72792	2.65753		3.6893	10.5533	6.86404
8.51294	12.1432	3.63022		9.60789	12.2637	2.65582		5.42626	10.6602	5.23391		8.48422	11.1792	2.69501
7.62644	11.153	3.52654		10.0979	11.9046	1.8067		9.05582	13.4717	4.41585		8.70217	13.4081	4.70592
9.80252	11.7747	1.97223		8.64097	10.3685	1.72754		4.81762	12.7395	7.92186		8.65499	12.8274	4.17241
8.71493	11.4561	2.74122						5.79181	13.4717	7.67986		7.21917	11.4351	4.21593
6.6865	12.2167	5.53025						3.36457	10.8341	7.4695		7.04767	13.4474	6.39975
7.73132	11.8175	4.08614						6.49825	12.4483	5.95007		8.86542	11.1596	2.2942
7.77873	11.1058	3.32711						8.4208	13.4717	5.05087		0.378512	5.3505	4.97199
8.81794	13.0455	4.22751						5.74147	11.7781	6.03661		7.63952	13.2907	5.65115
8.57061	13.4717	4.90106						3.73335	11.1648	7.43143		5.29646	9.89209	4.59563
8.61839	12.3488	3.73037						7.12309	12.0594	4.93633		7.70113	12.8262	5.12508
9.21335	12.9416	3.72821						7.61839	11.0551	3.43669		4.42626	11.0867	6.66047
10.4017	12.1121	1.71038						8.80768	13.4717	4.664		6.49185	11.7852	5.29335
7.6279	13.0936	5.46572						10.1687	13.4717	3.303		5.21335	10.8532	5.63981
9.22545	13.11	3.88459						5.90448	11.7547	5.85024		11.2336	12.9347	1.70118
8.81314	12.1497	3.33661						8.83573	12.9711	4.13532		6.76553	11.301	4.53545
10.1563	13.4717	3.31534						7.98128	13.3555	5.37421		7.40003	11.5034	4.10335
8.66035	13.1474	4.48703						9.63118	12.6615	3.03036
9.27449	13.4717	4.19718						3.12102	11.8366	8.71555
9.77231	12.7671	2.99477						4.97728	11.651	6.67373
9.04821	12.7408	3.69258						7.05745	13.3742	6.31673
8.96867	11.5326	2.56393						8.68159	11.2758	2.59419
10.1186	12.3984	2.27984						5.35403	13.3598	8.00582
8.83321	13.402	4.56883						7.55995	12.3538	4.79389
10.0168	13.0794	3.06261						5.11686	9.49645	4.37959
8.59991	13.3292	4.72925						9.3199	13.4717	4.15178
9.15228	11.7701	2.61784						8.44667	13.3631	4.91647
9.57913	12.4762	2.89706						9.87006	12.3209	2.45086
8.06393	13.3896	5.32568						3.65535	11.3411	7.68578
8.91558	12.3931	3.47757						7.53761	12.6391	5.10149
7.93664	12.476	4.53932
9.61637	13.4717	3.85531
9.21213	12.7901	3.57801
8.34252	13.0399	4.69738
-0.736966	7.81314	8.55011
11.5722	12.4193	0.847096
8.84706	13.4717	4.62462
8.1205	13.0954	4.97487
8.79116	12.3902	3.59909
10.2886	13.4568	3.16818
8.41066	12.4808	4.07013
10.3528	13.1477	2.79493
8.45204	12.6381	4.18604
10.0136	11.2633	1.24967
8.11946	13.2958	5.17629
9.55612	13.4098	3.85364
9.79766	13.4717	3.67401
11.8688	13.4717	1.60285
9.79636	11.7302	1.93381
2.26303	9.35204	7.08901
7.66605	13.4616	5.79552
7.89118	11.5265	3.63527
10.8485	12.4491	1.60068

## Sheet: Suppl Figure 6B
MNA90
T0_mRNA-1273	T1_mRNA-1273	T0-T1_mRNA-1273		T0_2mRNA-1273+BNT162b2	T1_2mRNA-1273+BNT162b2	T0-T1_2mRNA-1273+BNT162b2		T0_2BNT162be+mRNA-1273	T1_2BNT162be+mRNA-1273	T0-T1_2BNT162be+mRNA-1273		T0_BNT162b2	T1_BNT162b2	T0-T1_BNT162b2
7.32193	7.32193	0		7.32193	7.32193	0		2.32193	10.3219	8		2.32193	6.32193	4
4.32193	10.3219	6		3.32193	8.32193	5		7.32193	10.3219	3		2.32193	8.32193	6
6.32193	10.3219	4		2.32193	5.32193	3		6.32193	10.3219	4		2.32193	8.32193	6
7.32193	10.3219	3		8.32193	10.3219	2		2.32193	5.32193	3		10.3219	10.3219	0
6.32193	10.3219	4		5.32193	7.32193	2		5.32193	10.3219	5		4.32193	8.32193	4
8.32193	10.3219	2		7.32193	10.3219	3		3.32193	10.3219	7		2.32193	2.32193	0
6.32193	10.3219	4		5.32193	9.32193	4		2.32193	10.3219	8		2.32193	2.32193	0
8.32193	10.3219	2		4.32193	10.3219	6		2.32193	8.32193	6		2.32193	6.32193	4
4.32193	10.3219	6		5.32193	6.32193	1		3.32193	8.32193	5		2.32193	10.3219	8
4.32193	8.32193	4		8.32193	9.32193	1		2.32193	10.3219	8		3.32193	7.32193	4
5.32193	10.3219	5		7.32193	8.32193	1		2.32193	10.3219	8		2.32193	6.32193	4
2.32193	3.32193	1		10.3219	9.32193	-1		2.32193	4.32193	2		2.32193	10.3219	8
5.32193	10.3219	5		5.32193	8.32193	3		3.32193	10.3219	7		4.32193	8.32193	4
3.32193	10.3219	7		6.32193	10.3219	4		2.32193	2.32193	0		3.32193	7.32193	4
7.32193	10.3219	3		8.32193	8.32193	0		2.32193	4.32193	2		3.32193	10.3219	7
3.32193	8.32193	5		4.32193	9.32193	5		4.32193	8.32193	4		2.32193	8.32193	6
5.32193	8.32193	3		6.32193	10.3219	4		3.32193	10.3219	7		6.32193	3.32193	-3
2.32193	8.32193	6		6.32193	10.3219	4		2.32193	2.32193	0		2.32193	10.3219	8
3.32193	10.3219	7		6.32193	10.3219	4		3.32193	10.3219	7		4.32193	10.3219	6
2.32193	10.3219	8		6.32193	6.32193	0		2.32193	6.32193	4		5.32193	10.3219	5
6.32193	10.3219	4		6.32193	10.3219	4		2.32193	8.32193	6		4.32193	10.3219	6
5.32193	10.3219	5		7.32193	10.3219	3		6.32193	10.3219	4		2.32193	7.32193	5
7.32193	7.32193	0		5.32193	10.3219	5		6.32193	10.3219	4		3.32193	7.32193	4
3.32193	7.32193	4		7.32193	10.3219	3		3.32193	10.3219	7		7.32193	10.3219	3
6.32193	10.3219	4		6.32193	10.3219	4		2.32193	6.32193	4		3.32193	10.3219	7
2.32193	3.32193	1		5.32193	10.3219	5		2.32193	7.32193	5		9.32193	10.3219	1
5.32193	7.32193	2		2.32193	7.32193	5		5.32193	10.3219	5		10.3219	10.3219	0
2.32193	6.32193	4		6.32193	8.32193	2		2.32193	6.32193	4		2.32193	6.32193	4
7.32193	8.32193	1		6.32193	8.32193	2		2.32193	2.32193	0		7.32193	8.32193	1
5.32193	7.32193	2		6.32193	8.32193	2		2.32193	8.32193	6		6.32193	10.3219	4
10.3219	10.3219	0		5.32193	5.32193	0		6.32193	10.3219	4		6.32193	10.3219	4
6.32193	8.32193	2						2.32193	10.3219	8		5.32193	8.32193	3
4.32193	8.32193	4						2.32193	6.32193	4		4.32193	10.3219	6
5.32193	8.32193	3						5.32193	8.32193	3		7.32193	8.32193	1
6.32193	8.32193	2						5.32193	10.3219	5		2.32193	2.32193	0
5.32193	9.32193	4						3.32193	8.32193	5		4.32193	10.3219	6
5.32193	10.3219	5						2.32193	8.32193	6		3.32193	7.32193	4
6.32193	8.32193	2						5.32193	7.32193	2		3.32193	10.3219	7
6.32193	10.3219	4						4.32193	8.32193	4		2.32193	9.32193	7
8.32193	9.32193	1						5.32193	10.3219	5		4.32193	10.3219	6
4.32193	10.3219	6						7.32193	10.3219	3		3.32193	8.32193	5
7.32193	9.32193	2						4.32193	8.32193	4		8.32193	10.3219	2
5.32193	7.32193	2						6.32193	10.3219	4		2.32193	8.32193	6
6.32193	10.3219	4						7.32193	10.3219	3		4.32193	7.32193	3
5.32193	10.3219	5						8.32193	10.3219	2
6.32193	10.3219	4						2.32193	7.32193	5
8.32193	10.3219	2						2.32193	6.32193	4
6.32193	10.3219	4						4.32193	10.3219	6
6.32193	7.32193	1						4.32193	7.32193	3
8.32193	10.3219	2						2.32193	10.3219	8
3.32193	10.3219	7						4.32193	10.3219	6
5.32193	10.3219	5						2.32193	6.32193	4
7.32193	10.3219	3						6.32193	10.3219	4
6.32193	6.32193	0						5.32193	10.3219	5
6.32193	8.32193	2						8.32193	10.3219	2
6.32193	10.3219	4						2.32193	7.32193	5
5.32193	8.32193	3						5.32193	10.3219	5
5.32193	9.32193	4
7.32193	10.3219	3
7.32193	10.3219	3
5.32193	10.3219	5
2.32193	2.32193	0
10.3219	10.3219	0
5.32193	10.3219	5
5.32193	10.3219	5
7.32193	10.3219	3
8.32193	10.3219	2
5.32193	8.32193	3
6.32193	10.3219	4
5.32193	10.3219	5
8.32193	8.32193	0
4.32193	10.3219	6
5.32193	10.3219	5
7.32193	10.3219	3
10.3219	10.3219	0
4.32193	9.32193	5
2.32193	2.32193	0
2.32193	4.32193	2
3.32193	10.3219	7
5.32193	8.32193	3
8.32193	9.32193	1

## Sheet: Suppl Figure 6C
IFN-g
T0_mRNA-1273	T1_mRNA-1273	T0-T1_mRNA-1273		T0_2mRNA-1273+BNT162b2	T1_2mRNA-1273+BNT162b2	T0-T1_2mRNA-1273+BNT162b2		T0_2BNT162be+mRNA-1273	T1_2BNT162be+mRNA-1273	T0-T1_2BNT162be+mRNA-1273		T0_BNT162b2	T1_BNT162b2	T0-T1_BNT162b2
9.85315	10.3178	0.464598		8.70183	8.61703	-0.0847997		4.58676	5.20945	0.622689		5.70044	3.21723	-2.48321
9.17966	9.35425	0.174589		5.53605	6.38888	0.852825		8.40088	12.1929	3.79203		10.4652	8.1809	-2.28425
6.55781	8.43045	1.87264		1.88753	1.20163	-0.685891		7.57781	8.28725	0.709444		6.89445	7.02414	0.129688
8.84549	9.06366	0.218175		9.75522	10.3033	0.548103		10.04	9.29278	-0.747234		-3.32193	8.7077	12.0296
7.07682	4.58496	-2.49185		13.3132	11.1079	-2.2053		6.13955	9.22207	3.08252		12.093	12.455	0.361998
8.24982	10.1508	1.90094		9.28047	9.34185	0.0613831		6.97694	7.94193	0.964992		3.66789	5.83036	2.16246
11.3592	10.0196	-1.33961		6.14995	5.95699	-0.192964		6.42459	7.33002	0.905434		1.88753	2.98185	1.09433
9.76454	9.48864	-0.275896		-3.32193	8.30652	11.6284		8.17941	8.23793	0.0585154		6.14588	8.91857	2.77268
2.22342	2.25096	0.027539		3.57894	3.69933	0.120391		8.28466	8.14858	-0.136084		4.08916	9.74567	5.65652
8.45286	8.01123	-0.441632		5.23458	5.96947	0.734895		1.04963	1.20163	0.152003		4.89239	4.06178	-0.830615
3.1811	5.52857	2.34747		8.15178	8.98868	0.836907		-3.32193	-1.21759	2.10434		-3.32193	6.10224	9.42417
-3.32193	8.39446	11.7164		7.73132	6.13545	-1.59587		5.10014	8.03782	2.93768		7.25739	-3.32193	-10.5793
8.34696	9.10905	0.76209		6.92955	6.90183	-0.027722		7.42626	6.80349	-0.622779		4.39917	-3.32193	-7.7211
10.0348	8.15431	-1.88049		9.87759	11.2674	1.38978		3.47508	5.96232	2.48723		3.12928	4.43296	1.30368
9.33226	8.23314	-1.09912		7.41109	8.37808	0.966991		-3.32193	-3.32193	0		8.2317	7.18775	-1.04395
6.66959	7.34873	0.679134		5.89458	8.12464	2.23006		6.47395	7.68159	1.20764		-3.32193	2.29278	5.61471
2.82782	7.21432	4.3865		6.12928	10.9894	4.86011		6.7046	3.96625	-2.73835		4.10434	6.98868	2.88435
8.00955	7.48123	-0.528314		9.16616	6.98185	-2.18431		9.55267	7.53916	-2.01351		8.4132	9.29209	0.878887
2.94486	1.80735	-1.1375		9.14644	9.43546	0.289021		6.36982	9.38694	3.01712		10.1189	8.88631	-1.23263
3.85798	4.98778	1.12979		7.5691	8.59682	1.02773		7.15279	7.20389	0.0510945		7.8505	7.79961	-0.050894
9.6865	8.97039	-0.716107		7.46197	8.46152	0.99955		8.73234	8.94281	0.210471		7.70321	5.74308	-1.96013
4.23266	6.35931	2.12665		9.1982	10.6715	1.47334		6.04658	9.12412	3.07754		6.22882	6.82528	0.596458
6.14568	6.88142	0.735742		9.37287	7.81378	-1.55908		6.3345	6.44145	0.106954		8.06555	8.37169	0.306139
2.51096	3.90689	1.39593		9.89966	10.2902	0.39059		8.42585	5.75489	-2.67096		5.73877	7.18289	1.44412
-3.32193	-3.32193	0		2.72465	5.53232	2.80767		7.01346	9.50144	2.48798		5.91169	7.32436	1.41267
5.7879	6.14893	0.361032		6.99661	7.61102	0.61441		2.5656	-1.39593	-3.96153		2.88753	2	-0.887525
5.94486	7.39746	1.4526		7.51885	7.04549	-0.473363		-3.32193	-3.32193	0		7.56117	8.8716	1.31042
9.97054	9.11894	-0.851596		9.39874	9.35006	-0.0486885		5.46597	8.59134	3.12536		8.01792	8.70701	0.689092
8.41743	7.70619	-0.711245		7.69418	6.57939	-1.11479		7.1531	5.68089	-1.47221		9.38478	2.07039	-7.31439
8.37465	8.71699	0.342343						8.96636	7.01692	-1.94944		8.38284	8.25739	-0.125452
10.0804	10.0304	-0.0500266						7.59246	6.18587	-1.40659		5.84925	6.50526	0.656007
6.2948	8.58421	2.28941						6.54674	8.89421	2.34747		0.831877	2.53605	1.70418
8.14313	8.38931	0.246181						7.21917	9.66534	2.44617		7.4733	7.52113	0.0478294
5.34696	8.62972	3.28276						8.22246	9.17193	0.949471		8.32867	7.94017	-0.388508
7.62278	6.99073	-0.632056						1.80735	5.86542	4.05807		9.33293	10.3604	1.02748
5.36492	7.18269	1.81777						10.7599	9.55899	-1.20089		6.71973	7.64386	0.924125
6.16591	6.01346	-0.15245						9.54477	5.1819	-4.36287		8.36238	7.63807	-0.724308
8.9629	8.09592	-0.866972						-3.32193	7.74719	11.0691		7.66391	10.0593	2.39543
8.71699	9.56834	0.851345						8.68615	9.99577	1.30962		11.0991	10.5425	-0.556536
6.61456	8.54381	1.92924						5.20945	7.90689	2.69744		5.61765	6.66676	1.04911
-3.32193	9.3122	12.6341						10.6055	10.4747	-0.13076		9.87912	9.67472	-0.204402
9.68405	8.1467	-1.53735						10.3663	9.05257	-1.31375
9.08268	11.2146	2.13188						8.27053	8.76653	0.496
10.1215	8.0082	-2.11333						2.1177	4.24031	2.12262
-3.32193	7.92541	11.2473						5.72792	6.89724	1.16932
7.27612	7.66463	0.388501						9.01402	8.47371	-0.540315
10.656	9.07253	-1.58344						8.34829	8.45656	0.108274
10.8969	10.444	-0.452883						6.25927	8.40173	2.14246
7.32103	7.07692	-0.244104						8.66107	7.9276	-0.733465
9.92184	9.21796	-0.703883						8.09803	7.82528	-0.272755
6.26491	9.21067	2.94576						10.0607	10.2264	0.165716
9.04767	8.10066	-0.947007						5.2555	5.41954	0.164038
7.31016	6.52199	-0.788165						7.46271	8.26585	0.803143
8.40259	9.80494	1.40235						8.17891	10.6582	2.4793
8.18691	5.63227	-2.55464
9.62223	8.98925	-0.632982
7.62644	6.95954	-0.666901
7.16189	8.11894	0.957053
4.9542	6.84549	1.89129
6.02658	8.66676	2.64018
8.0634	7.49426	-0.569139
12.1532	11.2992	-0.854027
7.42568	9.23084	1.80516
9.65857	8.85891	-0.799655
9.31243	8.69836	-0.614072
7.94075	8.27817	0.337417
4.41143	7.62242	3.21099
6.49953	10.0104	3.51086
10.8001	12.0147	1.21463
7.35544	6.92029	-0.435146
-3.32193	10.8363	14.1582
8.14057	8.1298	-0.010776
8.31061	5.81404	-2.49658
8.77396	7.35667	-1.41729
3.85798	6.49665	2.63867
10.4998	10.3298	-0.17005
8.92303	9.98485	1.06182
