# Supplementary material for: Immunogenicity to COVID-19 mRNA vaccine third dose in people living with HIV
Source: Nat Commun. 2022 Aug 22;13:4922. doi: 10.1038/s41467-022-32263-7 (PMC9395398; doi:10.1038/s41467-022-32263-7)
Supplement: Supplementary file 4 — Source Data [file 41467_2022_32263_MOESM4_ESM.zip › raw data_Figures/Raw data_Supplementary Figure 4.xlsx]

## Sheet: Foglio1
IFN-g
PCDR					ICDR					HCDR
T-1	T1				T-1	T1				T-1	T1
5.03122	3.21723				5.50779	5.20945				10.9866	12.1929
0.263034	1.20163				7.21432	8.7077				12.4582	12.455
8.16335	8.28725				9.52589	9.34185				7.56955	9.29278
7.86728	5.95699				6.54473	9.22207				7.8062	6.88142
2.23266	2.98185				8.61176	7.34873				8.35006	-3.32193
3.38819	7.33002				7.52011	7.94193				7.27612	6.80349
-3.32193	1.80735				6.1918	8.23793				3.66562	5.96232
-0.0439433	1.20163				5.25172	3.69933				13.6379	11.2674
6.84386	3.90689				8.49785	7.39746				8.79344	9.23084
1.48543	8.03782				11.0271	11.2992				7.56628	7.61102
10.7524	9.29209				6.26679	9.12412				7.88966	8.8716
5.52388	6.44145				9.06313	7.79961				8.53255	8.70701
2.63459	-1.39593				5.31904	5.74308				5.66192	8.89421
5.74604	7.18289				8.42836	6.82528				8.82687	8.25739
7.17891	7.32436				8.67525	8.37169				7.81314	9.66534
-3.32193	2				7.80484	5.68089				5.47735	9.17193
6.86419	5.41954				7.27612	7.01692				8.91379	9.55899
0.847997	8.26585				4.12102	6.18587				1.58496	2.53605
					3.48543	5.86542				8.60326	10.4747
					5.97407	6.50526				8.74819	9.05257
					7.18239	7.74719				9.51314	10.3604
					7.78673	7.52113				8.11676	8.40173
					8.39575	7.94017				6.8009	7.9276
					8.76288	8.76653				9.539	9.67472
					7.25644	7.64386				8.91558	10.6582
					8.19431	7.63807
					9.07146	8.47371
					8.40105	7.35667
					8.65177	10.0593
					5.16993	6.66676
					11.444	10.3298
