# Supplementary material for: Immunogenicity to COVID-19 mRNA vaccine third dose in people living with HIV
Source: Nat Commun. 2022 Aug 22;13:4922. doi: 10.1038/s41467-022-32263-7 (PMC9395398; doi:10.1038/s41467-022-32263-7)
Supplement: Supplementary file 4 — Source Data [file 41467_2022_32263_MOESM4_ESM.zip › raw data_Figures/Raw data_Figure 4.xlsx]

## Sheet: Anti-RBD
SID								MID								NID
T0	T1							T0	T1							T0	T1
5.04876	10.2063							6.49346	12.3784							8.95652	13.1123
1.80735	8.95942							4.70598	10.7979							9.7223	11.703
5.36107	10.924							9.69853	12.3954							8.7492	13.4717
8.07307	13.4717							9.62242	12.7002							7.75422	13.4717
7.69139	12.099							7.76752	12.0336							9.92362	13.4717
9.36785	12.4587							8.47127	13.0792							9.96636	13.4717
8.17792	12.8603							2	7.34873							11.1564	13.4717
-2.32193	0.678072							11.05	11.7997							10.0196	13.2684
-1.73697	2.60881							7.69558	12.9408							6.44791	10.6745
5.34696	12.0674							8.27286	11.5598							10.8169	11.7591
5.97957	10.7105							-0.736966	7.61545							9.98285	13.4717
8.18884	13.2514							4.34341	10.914							7.37851	9.84721
5.88753	12.7723							4.926	11.9786							8.69279	13.4717
0.263034	8.20994							8.53916	12.7544							7.1809	12.4794
10.6058	13.2953							5.59395	12.4128							6.74012	13.4717
6.61324	10.8555							5.89482	13.3126							6.59395	13.1262
6.86913	13.4717							6.97957	12.5374							10.3556	13.3221
6.46434	10.6826							7.47411	8.94632							7.6532	12.1643
7.31016	12.3032							8.64313	13.0962							6.09803	10.2782
1.07039	7.55305							8.74551	11.7553							4.35755	12.007
4.2854	8.16792							2.40599	13.4717							8.51294	12.1432
-2.32193	1.07039							7.71631	13.0066							6.89845	13.4717
5.87283	13.4717							3.76553	11.7777							7.62644	11.153
0.263034	7.48462							9.46414	11.6012							7.00338	12.4491
3.29278	10.8934							9.80252	11.7747							9.4113	12.223
7.83162	11.861							10.3801	11.6134							7.73132	11.8175
7.74752	13.4717							8.71493	11.4561							7.78529	12.3528
8.27146	12.4153							6.6865	12.2167							8.81794	13.0455
5.83542	12.0658							7.77873	11.1058							8.61839	12.3488
5.18587	11.1135							8.57061	13.4717							6.52982	10.2432
2.16993	12.3647							9.21335	12.9416							9.38737	11.9826
2.07039	4.72792							10.4017	12.1121							9.22545	13.11
12.1844	13.3089							7.6279	13.0936							8.81314	12.1497
11.9355	12.7992							6.39232	11.0907							8.66035	13.1474
3.6893	10.5533							10.1563	13.4717							9.27449	13.4717
5.42626	10.6602							8.04111	12.1809							9.77231	12.7671
8.86542	11.1596							10.1186	12.3984							9.04821	12.7408
3.54844	7.56758							10.0168	13.0794							9.40344	12.7272
3.12102	11.8366							9.57913	12.4762							8.96867	11.5326
-1.32193	-1.32193							9.1334	13.4717							8.83321	13.402
2.26303	9.35204							9.13006	13.4717							8.59991	13.3292
9.87006	12.3209							8.06393	13.3896							9.15228	11.7701
3.65535	11.3411							9.20384	10.6628							8.91558	12.3931
								9.16038	11.8794							7.92837	12.6726
								5.78398	11.6975							8.80316	12.2644
								7.93664	12.476							11.5722	12.4193
								9.22521	13.023							8.79116	12.3902
								9.61637	13.4717							9.18488	12.0022
								11.2534	12.7494							8.41066	12.4808
								9.21213	12.7901							10.3528	13.1477
								8.34252	13.0399							8.45204	12.6381
								-0.736966	7.81314							10.0136	11.2633
								6.63227	11.3203							9.55612	13.4098
								9.38629	13.4717							9.79766	13.4717
								8.84706	13.4717							9.60789	12.2637
								6	12.0885							8.48422	11.1792
								8.1205	13.0954							10.0979	11.9046
								7.32283	12.6924							8.70217	13.4081
								10.2886	13.4568							6.49825	12.4483
								7.21335	5.19771							7.21917	11.4351
								8.11946	13.2958							8.4208	13.4717
								3	12.8474							5.74147	11.7781
								6.58946	12.6104							7.12309	12.0594
								3.96347	11.0546							0.378512	5.3505
								6.11894	12.6283							8.83573	12.9711
								4.56071	10.3255							9.79636	11.7302
								7.49105	12.3651							7.98128	13.3555
								8.97613	11.4556							7.70113	12.8262
								4.9542	11.0249							5.35403	13.3598
								9.05582	13.4717							7.55995	12.3538
								4.81762	12.7395							5.11686	9.49645
								5.79181	13.4717							8.44667	13.3631
								3.36457	10.8341							7.89118	11.5265
								8.65499	12.8274							10.8485	12.4491
								11.8688	13.4717							7.40003	11.5034
								3.73335	11.1648							7.53761	12.6391
								7.61839	11.0551
								7.04767	13.4474
								8.64097	10.3685
								8.80768	13.4717
								10.1687	13.4717
								5.90448	11.7547
								7.63952	13.2907
								5.29646	9.89209
								9.63118	12.6615
								4.42626	11.0867
								4.97728	11.651
								6.49185	11.7852
								7.05745	13.3742
								8.68159	11.2758
								5.21335	10.8532
								11.2336	12.9347
								9.3199	13.4717
								6.76553	11.301
								7.66605	13.4616

## Sheet: MNA90
SID								MID								NID
T0	T1							T0	T1							T0	T1
2.32193	6.32193							2.32193	10.3219							7.32193	7.32193
2.32193	5.32193							2.32193	8.32193							7.32193	7.32193
2.32193	8.32193							7.32193	10.3219							4.32193	10.3219
6.32193	10.3219							4.32193	10.3219							6.32193	10.3219
5.32193	9.32193							4.32193	8.32193							6.32193	10.3219
7.32193	10.3219							5.32193	10.3219							8.32193	10.3219
5.32193	10.3219							2.32193	3.32193							6.32193	10.3219
2.32193	2.32193							10.3219	10.3219							8.32193	10.3219
2.32193	2.32193							5.32193	10.3219							3.32193	8.32193
3.32193	8.32193							7.32193	10.3219							8.32193	10.3219
2.32193	8.32193							2.32193	5.32193							7.32193	10.3219
3.32193	10.3219							2.32193	10.3219							5.32193	7.32193
2.32193	10.3219							3.32193	8.32193							3.32193	10.3219
2.32193	4.32193							5.32193	8.32193							4.32193	8.32193
6.32193	10.3219							2.32193	8.32193							3.32193	10.3219
2.32193	6.32193							2.32193	10.3219							2.32193	10.3219
3.32193	10.3219							4.32193	10.3219							8.32193	9.32193
3.32193	7.32193							5.32193	6.32193							3.32193	7.32193
2.32193	2.32193							5.32193	10.3219							2.32193	6.32193
6.32193	10.3219							7.32193	7.32193							2.32193	10.3219
2.32193	4.32193							2.32193	10.3219							7.32193	8.32193
2.32193	3.32193							5.32193	7.32193							4.32193	8.32193
2.32193	2.32193							2.32193	6.32193							5.32193	7.32193
3.32193	10.3219							7.32193	8.32193							3.32193	10.3219
2.32193	6.32193							10.3219	10.3219							5.32193	8.32193
2.32193	7.32193							10.3219	9.32193							5.32193	8.32193
2.32193	10.3219							6.32193	8.32193							6.32193	10.3219
4.32193	10.3219							4.32193	8.32193							5.32193	9.32193
5.32193	10.3219							6.32193	8.32193							6.32193	8.32193
2.32193	7.32193							5.32193	10.3219							4.32193	8.32193
3.32193	7.32193							6.32193	10.3219							8.32193	8.32193
2.32193	6.32193							8.32193	9.32193							7.32193	9.32193
2.32193	2.32193							4.32193	10.3219							5.32193	7.32193
9.32193	10.3219							3.32193	7.32193							5.32193	10.3219
10.3219	10.3219							6.32193	10.3219							6.32193	10.3219
2.32193	6.32193							4.32193	9.32193							8.32193	10.3219
2.32193	8.32193							8.32193	10.3219							6.32193	10.3219
7.32193	8.32193							5.32193	10.3219							6.32193	10.3219
2.32193	3.32193							6.32193	8.32193							6.32193	7.32193
2.32193	7.32193							6.32193	10.3219							3.32193	10.3219
2.32193	2.32193							6.32193	10.3219							7.32193	10.3219
2.32193	4.32193							6.32193	10.3219							6.32193	6.32193
8.32193	10.3219							6.32193	6.32193							5.32193	8.32193
2.32193	7.32193							6.32193	10.3219							5.32193	10.3219
								3.32193	10.3219							6.32193	10.3219
								5.32193	9.32193							10.3219	10.3219
								7.32193	10.3219							7.32193	10.3219
								7.32193	10.3219							6.32193	8.32193
								7.32193	10.3219							5.32193	8.32193
								7.32193	10.3219							6.32193	10.3219
								5.32193	10.3219							5.32193	10.3219
								2.32193	2.32193							8.32193	8.32193
								2.32193	8.32193							5.32193	10.3219
								5.32193	10.3219							7.32193	10.3219
								5.32193	10.3219							6.32193	8.32193
								2.32193	8.32193							7.32193	8.32193
								5.32193	10.3219							6.32193	8.32193
								6.32193	10.3219							6.32193	10.3219
								8.32193	10.3219							5.32193	8.32193
								6.32193	3.32193							5.32193	8.32193
								4.32193	10.3219							5.32193	10.3219
								6.32193	10.3219							3.32193	8.32193
								3.32193	10.3219							5.32193	7.32193
								2.32193	6.32193							2.32193	2.32193
								4.32193	10.3219							6.32193	10.3219
								2.32193	7.32193							4.32193	9.32193
								5.32193	10.3219							7.32193	10.3219
								7.32193	10.3219							3.32193	10.3219
								3.32193	10.3219							2.32193	10.3219
								6.32193	10.3219							4.32193	10.3219
								2.32193	10.3219							2.32193	6.32193
								2.32193	6.32193							5.32193	10.3219
								6.32193	10.3219							5.32193	8.32193
								10.3219	10.3219							8.32193	9.32193
								2.32193	8.32193							4.32193	7.32193
								4.32193	8.32193							5.32193	10.3219
								4.32193	10.3219
								5.32193	5.32193
								5.32193	10.3219
								7.32193	10.3219
								4.32193	8.32193
								4.32193	10.3219
								3.32193	7.32193
								8.32193	10.3219
								2.32193	9.32193
								2.32193	6.32193
								4.32193	10.3219
								4.32193	10.3219
								4.32193	7.32193
								2.32193	2.32193
								3.32193	8.32193
								8.32193	10.3219
								6.32193	10.3219
								2.32193	8.32193
								3.32193	10.3219

## Sheet: IFN-g
PCDR								ICDR								HCDR
T0	T1							T0	T1							T0	T1
5.70044	3.21723							4.58676	5.20945							9.85315	10.3178
1.88753	1.20163							10.4652	8.1809							8.70183	8.61703
6.89445	7.02414							8.84549	9.06366							9.17966	9.35425
7.57781	8.28725							9.76454	9.48864							6.55781	8.43045
6.14995	5.95699							2.22342	2.25096							7.07682	4.58496
10.0348	8.15431							8.45286	8.01123							8.24982	10.1508
3.66789	5.83036							3.1811	5.52857							11.3592	10.0196
1.88753	2.98185							-3.32193	8.7077							5.53605	6.38888
6.42459	7.33002							-3.32193	8.39446							9.75522	10.3033
2.82782	7.21432							9.28047	9.34185							8.40088	12.1929
8.00955	7.48123							6.13955	9.22207							13.3132	11.1079
2.94486	1.80735							9.33226	8.23314							8.34696	9.10905
1.04963	1.20163							6.66959	7.34873							12.093	12.455
3.85798	4.98778							6.97694	7.94193							10.04	9.29278
6.14588	8.91857							8.17941	8.23793							8.28466	8.14858
4.89239	4.06178							-3.32193	8.30652							5.23458	5.96947
-3.32193	-1.21759							3.57894	3.69933							6.14568	6.88142
2.51096	3.90689							9.6865	8.97039							-3.32193	6.10224
5.10014	8.03782							4.23266	6.35931							7.25739	-3.32193
-3.32193	-3.32193							4.08916	9.74567							9.97054	9.11894
-3.32193	-3.32193							5.7879	6.14893							7.42626	6.80349
6.47395	7.68159							5.94486	7.39746							8.41743	7.70619
6.7046	3.96625							8.15178	8.98868							3.47508	5.96232
2.72465	5.53232							8.37465	8.71699							6.92955	6.90183
4.10434	6.98868							7.73132	6.13545							8.14313	8.38931
8.4132	9.29209							10.0804	10.0304							9.87759	11.2674
10.1189	8.88631							6.2948	8.58421							5.34696	8.62972
6.3345	6.44145							7.62278	6.99073							5.36492	7.18269
7.01346	9.50144							6.16591	6.01346							6.61456	8.54381
2.5656	-1.39593							8.9629	8.09592							-3.32193	9.3122
5.73877	7.18289							8.71699	9.56834							9.68405	8.1467
5.91169	7.32436							4.39917	-3.32193							9.08268	11.2146
2.88753	2							7.41109	8.37808							10.1215	8.0082
-3.32193	-3.32193							10.656	9.07253							-3.32193	7.92541
3.05311	4.18587							7.32103	7.07692							5.89458	8.12464
2.1177	4.24031							9.04767	8.10066							7.27612	7.66463
-3.32193	-1.59946							6.12928	10.9894							10.8969	10.444
3.85798	6.49665							9.16616	6.98185							9.92184	9.21796
5.2555	5.41954							7.31016	6.52199							6.26491	9.21067
7.46271	8.26585							9.14644	9.43546							8.40259	9.80494
								7.5691	8.59682							7.46197	8.46152
								3.12928	4.43296							9.37287	7.81378
								8.18691	5.63227							6.02658	8.66676
								9.62223	8.98925							7.42568	9.23084
								9.1982	10.6715							6.99661	7.61102
								7.62644	6.95954							9.31243	8.69836
								7.16189	8.11894							7.94075	8.27817
								4.9542	6.84549							4.41143	7.62242
								8.2317	7.18775							6.49953	10.0104
								9.89966	10.2902							7.35544	6.92029
								8.0634	7.49426							-3.32193	10.8363
								9.55267	7.53916							7.51885	7.04549
								12.1532	11.2992							7.56117	8.8716
								6.36982	9.38694							9.39874	9.35006
								9.65857	8.85891							8.01792	8.70701
								-3.32193	2.29278							6.54674	8.89421
								10.8001	12.0147							8.38284	8.25739
								7.15279	7.20389							7.21917	9.66534
								8.73234	8.94281							8.22246	9.17193
								6.04658	9.12412							10.7599	9.55899
								7.8505	7.79961							0.831877	2.53605
								7.70321	5.74308							10.6055	10.4747
								8.42585	5.75489							8.31061	5.81404
								6.22882	6.82528							10.3663	9.05257
								8.06555	8.37169							9.33293	10.3604
								5.46597	8.59134							6.25927	8.40173
								7.1531	5.68089							8.66107	7.9276
								8.96636	7.01692							8.09803	7.82528
								7.59246	6.18587							8.92303	9.98485
								9.38478	2.07039							9.87912	9.67472
								8.14057	8.1298							8.17891	10.6582
								1.80735	5.86542
								9.54477	5.1819
								5.84925	6.50526
								7.69418	6.57939
								-3.32193	7.74719
								8.68615	9.99577
								5.20945	7.90689
								7.4733	7.52113
								8.32867	7.94017
								8.27053	8.76653
								6.71973	7.64386
								5.72792	6.89724
								8.36238	7.63807
								9.01402	8.47371
								8.34829	8.45656
								8.77396	7.35667
								7.66391	10.0593
								11.0991	10.5425
								10.0607	10.2264
								5.61765	6.66676
								10.4998	10.3298
