# Supplementary material for: Immunogenicity to COVID-19 mRNA vaccine third dose in people living with HIV
Source: Nat Commun. 2022 Aug 22;13:4922. doi: 10.1038/s41467-022-32263-7 (PMC9395398; doi:10.1038/s41467-022-32263-7)
Supplement: Supplementary file 4 — Source Data [file 41467_2022_32263_MOESM4_ESM.zip › raw data_Figures/Raw data_Supplementary Figure 5.xlsx]

## Sheet: Foglio1
Anti-RBD	T1-T0					MNA90	T1-T0					IFN-g	T1-T0
PCDR	ICDR	HCDR				PCDR	ICDR	HCDR				PCDR	ICDR	HCDR
-5.15752	-5.88495	-4.1558				-4	-8	0				2.48321	-0.622689	-0.464598
-7.15207	-6.09193	-1.9807				-3	-6	0				0.685891	2.28425	0.0847997
-5.56293	-2.69684	-4.72248				-6	-3	-6				-0.129688	-0.218175	-0.174589
-5.3986	-3.07776	-5.71746				-4	-6	-4				-0.709444	0.275896	-1.87264
-4.40762	-4.26607	-3.54805				-4	-4	-4				0.192964	-0.027539	2.49185
-3.09084	-4.60797	-3.50531				-3	-5	-2				1.88049	0.441632	-1.90094
-4.68237	-5.34873	-2.31528				-5	-1	-4				-2.16246	-2.34747	1.33961
-3	-0.749702	-3.24881				0	0	-2				-1.09433	-12.0296	-0.852825
-4.34577	-5.24523	-4.22664				0	-5	-5				-0.905434	-11.7164	-0.548103
-6.72048	-3.2869	-0.942236				-5	-3	-2				-4.3865	-0.0613831	-3.79203
-4.73098	-8.35241	-3.48882				-6	-3	-3				0.528314	-3.08252	2.2053
-5.06257	-6.5706	-2.4687				-7	-8	-2				1.1375	1.09912	-0.76209
-6.88477	-7.0526	-4.77889				-8	-5	-7				-0.152003	-0.679134	-0.361998
-7.94691	-4.21529	-5.29845				-2	-3	-4				-1.12979	-0.964992	0.747234
-2.68955	-6.81883	-6.73156				-4	-6	-7				-2.77268	-0.0585154	0.136084
-4.24225	-7.41782	-6.53229				-4	-8	-8				0.830615	-11.6284	-0.734895
-6.60254	-5.55782	-2.96657				-7	-6	-1				-2.10434	-0.120391	-0.735742
-4.21821	-1.47221	-4.51114				-4	-1	-4				-1.39593	0.716107	-9.42417
-4.99302	-4.4531	-4.18019				0	-5	-4				-2.93768	-2.12665	10.5793
-6.48266	-3.0098	-7.64944				-4	0	-8				0	-5.65652	0.851596
-3.88252	-11.0657	-3.63022				-2	-8	-1				0	-0.361032	0.622779
-3.39232	-5.29027	-6.57322				-1	-2	-4				-1.20764	-1.4526	0.711245
-7.59885	-8.01217	-3.52654				0	-4	-2				2.73835	-0.836907	-2.48723
-7.22159	-2.13703	-5.44572				-7	-1	-7				-2.80767	-0.342343	0.027722
-7.6006	-1.97223	-2.81171				-4	0	-3				-2.88435	1.59587	-0.246181
-4.02942	-1.23324	-4.08614				-5	1	-3				-0.878887	0.0500266	-1.38978
-5.72415	-2.74122	-4.56753				-8	-2	-4				1.23263	-2.28941	-3.28276
-4.14383	-5.53025	-4.22751				-6	-4	-4				-0.106954	0.632056	-1.81777
-6.23037	-3.32711	-3.73037				-5	-2	-2				-2.48798	0.15245	-1.92924
-5.92768	-4.90106	-3.71335				-5	-5	-4				3.96153	0.866972	-12.6341
-10.1948	-3.72821	-2.59523				-4	-4	0				-1.44412	-0.851345	1.53735
-2.65753	-1.71038	-3.88459				-4	-1	-2				-1.41267	7.7211	-2.13188
-1.12444	-5.46572	-3.33661				0	-6	-2				0.887525	-0.966991	2.11333
-0.863745	-4.69839	-4.48703				-1	-4	-5				0	1.58344	-11.2473
-6.86404	-3.31534	-4.19718				0	-4	-4				-1.13276	0.244104	-2.23006
-5.23391	-4.13979	-2.99477				-4	-5	-2				-2.12262	0.947007	-0.388501
-2.2942	-2.27984	-3.69258				-6	-2	-4				-1.72247	-4.86011	0.452883
-4.01914	-3.06261	-3.32378				-1	-5	-4				-2.63867	2.18431	0.703883
-8.71555	-2.89706	-2.56393				-1	-2	-1				-0.164038	0.788165	-2.94576
0	-4.33828	-4.56883				-5	-4	-7				-0.803143	-0.289021	-1.40235
-7.08901	-4.34162	-4.72925				0	-4	-3					-1.02773	-0.99955
-2.45086	-5.32568	-2.61784				-2	-4	0					-1.30368	1.55908
-7.68578	-1.45892	-3.47757				-2	0	-3					2.55464	-2.64018
	-2.71902	-4.74423				-5	-4	-5					0.632982	-1.80516
	-5.91351	-3.46119					-7	-4					-1.47334	-0.61441
	-4.53932	-0.847096					-4	0					0.666901	0.614072
	-3.79784	-3.59909					-3	-3					-0.957053	-0.337417
	-3.85531	-2.81734					-3	-2					-1.89129	-3.21099
	-1.49601	-4.07013					-3	-3					1.04395	-3.51086
	-3.57801	-2.79493					-3	-4					-0.39059	0.435146
	-4.69738	-4.18604					-5	-5					0.569139	-14.1582
	-8.55011	-1.24967					0	0					2.01351	0.473363
	-4.68802	-3.85364					-6	-5					0.854027	-1.31042
	-4.08538	-3.67401					-5	-3					-3.01712	0.0486885
	-4.62462	-2.65582					-5	-2					0.799655	-0.689092
	-6.08852	-2.69501					-6	-1					-5.61471	-2.34747
	-4.97487	-1.8067					-5	-2					-1.21463	0.125452
	-5.36952	-4.70592					-4	-4					-0.0510945	-2.44617
	-3.16818	-5.95007					-2	-3					-0.210471	-0.949471
	2.01564	-4.21593					3	-3					-3.07754	1.20089
	-5.17629	-5.05087					-6	-5					0.050894	-1.70418
	-9.84739	-6.03661					-4	-5					1.96013	0.13076
	-6.02096	-4.93633					-7	-2					2.67096	2.49658
	-7.09113	-4.97199					-4	0					-0.596458	1.31375
	-6.50932	-4.13532					-6	-4					-0.306139	-1.02748
	-5.76482	-1.93381					-5	-5					-3.12536	-2.14246
	-4.8741	-5.37421					-5	-3					1.47221	0.733465
	-2.47945	-5.12508					-3	-7					1.94944	0.272755
	-6.07067	-8.00582					-7	-8					1.40659	-1.06182
	-4.41585	-4.79389					-4	-6					7.31439	0.204402
	-7.92186	-4.37959					-8	-4					0.010776	-2.4793
	-7.67986	-4.91647					-4	-5					-4.05807
	-7.4695	-3.63527					-4	-3					4.36287
	-4.17241	-1.60068					0	-1					-0.656007
	-1.60285	-4.10335					-6	-3					1.11479
	-7.43143	-5.10149					-4	-5					-11.0691
	-3.43669						-6						-1.30962
	-6.39975						0						-2.69744
	-1.72754						-5						-0.0478294
	-4.664						-3						0.388508
	-3.303						-4						-0.496
	-5.85024						-6						-0.924125
	-5.65115						-4						-1.16932
	-4.59563						-2						0.724308
	-3.03036						-7						0.540315
	-6.66047						-4						-0.108274
	-6.67373						-6						1.41729
	-5.29335						-6						-2.39543
	-6.31673						-3						0.556536
	-2.59419						0						-0.165716
	-5.63981						-5						-1.04911
	-1.70118						-2						0.17005
	-4.15178						-4
	-4.53545						-6
	-5.79552						-7
