# Supplementary material for: Immunogenicity to COVID-19 mRNA vaccine third dose in people living with HIV
Source: Nat Commun. 2022 Aug 22;13:4922. doi: 10.1038/s41467-022-32263-7 (PMC9395398; doi:10.1038/s41467-022-32263-7)
Supplement: Supplementary file 4 — Source Data [file 41467_2022_32263_MOESM4_ESM.zip › raw data_Figures/Raw data_Supplementary Figure 2.xlsx]

## Sheet: Suppl Figure 2
Anti-RBD
PCDR					ICDR					HCDR
T-1	T1				T-1	T1				T-1	T1
8.19525	10.2063				9.57024	12.3784				11.9764	13.1123
5.23649	8.95942				7.49586	10.7979				12.2337	11.703
9.74382	10.924				11.684	12.3954				12.2178	13.4717
11.5605	13.4717				11.9753	12.7002				12.5418	13.4717
8.86326	12.099				9.99124	12.0336				12.3447	13.2684
11.4108	12.4587				10.9083	13.0792				8.17393	10.6745
10.6237	12.8603				2.94486	7.34873				12.398	13.4717
-2.32193	0.678072				10.3876	11.7997				11.0862	13.4717
1.26303	2.60881				11.3648	12.9408				10.9386	12.4794
8.98043	12.0674				10.6868	11.5598				9.87083	13.4717
9.50303	13.2514				-0.514573	7.61545				10.4099	12.1643
9.60955	12.7723				8.25974	10.914				8.23554	10.2782
2.53605	8.20994				10.1211	12.7544				9.73403	12.007
11.6672	13.2953				8.63045	12.4128				10.523	12.1432
10.0371	10.8555				9.52356	13.3126				11.1478	13.4717
10.1587	12.3032				9.50601	8.94632				10.4809	11.153
2.76553	7.55305				11.1223	13.0962				10.3282	12.4491
-1	1.07039				6.08108	11.7777				11.6822	12.223
2.10434	7.48462				11.466	11.6012				9.745	11.8175
6.25927	10.8934				12.1614	11.7747				10.709	12.3528
11.2936	11.861				10.7433	11.4561				12.1858	13.0455
10.7876	13.4717				10.3855	12.2167				10.8647	12.3488
11.4901	12.4153				10.7295	11.1058				9.48623	10.2432
8.24603	12.0658				11.2494	13.4717				12.4377	13.11
8.22882	11.1135				11.9387	12.9416				12.2951	12.1497
6.90087	12.3647				12.8193	12.1121				11.641	13.1474
2.29278	4.72792				9.13597	13.0936				12.6947	13.4717
13.2409	13.3089				8.13391	11.0907				11.9735	12.7671
13.4717	12.7992				12.3667	13.4717				9.11556	12.7408
7.83415	10.5533				11.437	12.1809				12.0501	12.7272
11.3641	11.1596				11.3409	12.3984				10.564	11.5326
12.1965	12.3209				12.316	13.0794				11.1548	13.402
6.03342	11.3411				11.6893	12.4762				12.4015	13.3292
					11.2716	13.4717				11.392	11.7701
					10.3222	13.3896				11.4457	12.3931
					11.0394	10.6628				12.6077	12.6726
					10.9032	11.8794				11.6137	12.3902
					7.33896	11.6975				10.6616	12.0022
					9.82257	12.476				9.99237	12.4808
					11.3491	13.4717				9.84753	12.6381
					12.6221	12.7494				12.1269	13.4098
					11.5962	12.7901				12.0854	13.4717
					10.994	13.0399				11.5651	11.1792
					9.87467	11.3203				11.152	11.9046
					11.8888	13.4717				12.3904	13.4081
					12.2717	13.4717				9.34407	12.4483
					9.24793	12.0885				11.3358	11.4351
					10.6188	13.0954				11.435	13.4717
					10.8128	12.6924				10.0415	11.7781
					12.7046	13.4568				10.2453	12.0594
					5.52669	5.19771				2.60881	5.3505
					10.0965	13.2958				11.7016	12.9711
					8.1467	12.8474				10.9412	13.3555
					9.23984	12.6104				11.4095	12.8262
					5.43962	11.0546				10.5573	13.3598
					9.07334	12.6283				10.9094	12.3538
					7.58946	10.3255				11.7165	13.3631
					11.2838	11.4556				9.46005	11.5265
					9.09724	11.0249				12.4265	12.4491
					10.2861	12.7395				11.9339	11.5034
					9.85938	13.4717				10.89	12.6391
					5.27426	10.8341
					5.77873	11.1648
					10.0795	13.4474
					12.4668	13.4717
					11.0088	13.2907
					7.2075	9.89209
					11.7331	12.6615
					7.77742	11.0867
					10.5934	11.7852
					9.6193	13.3742
					-0.736966	6.03122
					7.61912	10.8532
					9.02763	11.301
					10.6587	13.4616
