# Supplementary material for: Immunogenicity to COVID-19 mRNA vaccine third dose in people living with HIV
Source: Nat Commun. 2022 Aug 22;13:4922. doi: 10.1038/s41467-022-32263-7 (PMC9395398; doi:10.1038/s41467-022-32263-7)
Supplement: Supplementary file 4 — Source Data [file 41467_2022_32263_MOESM4_ESM.zip › raw data_Figures/Raw data_Figure 2.xlsx]

## Sheet: Foglio1
Anti-RBD (Panel A)								MNA90 (Panel B)								IFN-g (Panel C)
T0	T1							T0	T1							T0	T1
5.04876	10.2063							2.32193	6.32193							5.70044	3.21723
1.80735	8.95942							2.32193	5.32193							1.88753	1.20163
5.36107	10.924							2.32193	8.32193							6.89445	7.02414
8.07307	13.4717							6.32193	10.3219							7.57781	8.28725
7.69139	12.099							5.32193	9.32193							6.14995	5.95699
9.36785	12.4587							7.32193	10.3219							10.0348	8.15431
8.17792	12.8603							5.32193	10.3219							3.66789	5.83036
-2.32193	0.678072							2.32193	2.32193							1.88753	2.98185
-1.73697	2.60881							2.32193	2.32193							6.42459	7.33002
5.34696	12.0674							3.32193	8.32193							2.82782	7.21432
5.97957	10.7105							2.32193	8.32193							8.00955	7.48123
8.18884	13.2514							3.32193	10.3219							2.94486	1.80735
5.88753	12.7723							2.32193	10.3219							1.04963	1.20163
0.263034	8.20994							2.32193	4.32193							3.85798	4.98778
10.6058	13.2953							6.32193	10.3219							6.14588	8.91857
6.61324	10.8555							2.32193	6.32193							4.89239	4.06178
6.86913	13.4717							3.32193	10.3219							-3.32193	-1.21759
6.46434	10.6826							3.32193	7.32193							2.51096	3.90689
7.31016	12.3032							2.32193	2.32193							5.10014	8.03782
1.07039	7.55305							6.32193	10.3219							-3.32193	-3.32193
4.2854	8.16792							2.32193	4.32193							-3.32193	-3.32193
-2.32193	1.07039							2.32193	3.32193							6.47395	7.68159
5.87283	13.4717							2.32193	2.32193							6.7046	3.96625
0.263034	7.48462							3.32193	10.3219							2.72465	5.53232
3.29278	10.8934							2.32193	6.32193							4.10434	6.98868
7.83162	11.861							2.32193	7.32193							8.4132	9.29209
7.74752	13.4717							2.32193	10.3219							10.1189	8.88631
8.27146	12.4153							4.32193	10.3219							6.3345	6.44145
5.83542	12.0658							5.32193	10.3219							7.01346	9.50144
5.18587	11.1135							2.32193	7.32193							2.5656	-1.39593
2.16993	12.3647							3.32193	7.32193							5.73877	7.18289
2.07039	4.72792							2.32193	6.32193							5.91169	7.32436
12.1844	13.3089							2.32193	2.32193							2.88753	2
11.9355	12.7992							9.32193	10.3219							-3.32193	-3.32193
3.6893	10.5533							10.3219	10.3219							3.05311	4.18587
5.42626	10.6602							2.32193	6.32193							2.1177	4.24031
8.86542	11.1596							2.32193	8.32193							-3.32193	-1.59946
3.54844	7.56758							7.32193	8.32193							3.85798	6.49665
3.12102	11.8366							2.32193	3.32193							5.2555	5.41954
-1.32193	-1.32193							2.32193	7.32193							7.46271	8.26585
2.26303	9.35204							2.32193	2.32193							4.58676	5.20945
9.87006	12.3209							2.32193	4.32193							10.4652	8.1809
3.65535	11.3411							8.32193	10.3219							8.84549	9.06366
6.49346	12.3784							2.32193	7.32193							9.76454	9.48864
4.70598	10.7979							2.32193	10.3219							2.22342	2.25096
9.69853	12.3954							2.32193	8.32193							8.45286	8.01123
9.62242	12.7002							7.32193	10.3219							3.1811	5.52857
7.76752	12.0336							4.32193	10.3219							-3.32193	8.7077
8.47127	13.0792							4.32193	8.32193							-3.32193	8.39446
2	7.34873							5.32193	10.3219							9.28047	9.34185
11.05	11.7997							2.32193	3.32193							6.13955	9.22207
7.69558	12.9408							10.3219	10.3219							9.33226	8.23314
8.27286	11.5598							5.32193	10.3219							6.66959	7.34873
-0.736966	7.61545							7.32193	10.3219							6.97694	7.94193
4.34341	10.914							2.32193	5.32193							8.17941	8.23793
4.926	11.9786							2.32193	10.3219							-3.32193	8.30652
8.53916	12.7544							3.32193	8.32193							3.57894	3.69933
5.59395	12.4128							5.32193	8.32193							9.6865	8.97039
5.89482	13.3126							2.32193	8.32193							4.23266	6.35931
6.97957	12.5374							2.32193	10.3219							4.08916	9.74567
7.47411	8.94632							4.32193	10.3219							5.7879	6.14893
8.64313	13.0962							5.32193	6.32193							5.94486	7.39746
8.74551	11.7553							5.32193	10.3219							8.15178	8.98868
2.40599	13.4717							7.32193	7.32193							8.37465	8.71699
7.71631	13.0066							2.32193	10.3219							7.73132	6.13545
3.76553	11.7777							5.32193	7.32193							10.0804	10.0304
9.46414	11.6012							2.32193	6.32193							6.2948	8.58421
9.80252	11.7747							7.32193	8.32193							7.62278	6.99073
10.3801	11.6134							10.3219	10.3219							6.16591	6.01346
8.71493	11.4561							10.3219	9.32193							8.9629	8.09592
6.6865	12.2167							6.32193	8.32193							8.71699	9.56834
7.77873	11.1058							4.32193	8.32193							4.39917	-3.32193
8.57061	13.4717							6.32193	8.32193							7.41109	8.37808
9.21335	12.9416							5.32193	10.3219							10.656	9.07253
10.4017	12.1121							6.32193	10.3219							7.32103	7.07692
7.6279	13.0936							8.32193	9.32193							9.04767	8.10066
6.39232	11.0907							4.32193	10.3219							6.12928	10.9894
10.1563	13.4717							3.32193	7.32193							9.16616	6.98185
8.04111	12.1809							6.32193	10.3219							7.31016	6.52199
10.1186	12.3984							4.32193	9.32193							9.14644	9.43546
10.0168	13.0794							8.32193	10.3219							7.5691	8.59682
9.57913	12.4762							5.32193	10.3219							3.12928	4.43296
9.1334	13.4717							6.32193	8.32193							8.18691	5.63227
9.13006	13.4717							6.32193	10.3219							9.62223	8.98925
8.06393	13.3896							6.32193	10.3219							9.1982	10.6715
9.20384	10.6628							6.32193	10.3219							7.62644	6.95954
9.16038	11.8794							6.32193	6.32193							7.16189	8.11894
5.78398	11.6975							6.32193	10.3219							4.9542	6.84549
7.93664	12.476							3.32193	10.3219							8.2317	7.18775
9.22521	13.023							5.32193	9.32193							9.89966	10.2902
9.61637	13.4717							7.32193	10.3219							8.0634	7.49426
11.2534	12.7494							7.32193	10.3219							9.55267	7.53916
9.21213	12.7901							7.32193	10.3219							12.1532	11.2992
8.34252	13.0399							7.32193	10.3219							6.36982	9.38694
-0.736966	7.81314							5.32193	10.3219							9.65857	8.85891
6.63227	11.3203							2.32193	2.32193							-3.32193	2.29278
9.38629	13.4717							2.32193	8.32193							10.8001	12.0147
8.84706	13.4717							5.32193	10.3219							7.15279	7.20389
6	12.0885							5.32193	10.3219							8.73234	8.94281
8.1205	13.0954							2.32193	8.32193							6.04658	9.12412
7.32283	12.6924							5.32193	10.3219							7.8505	7.79961
10.2886	13.4568							6.32193	10.3219							7.70321	5.74308
7.21335	5.19771							8.32193	10.3219							8.42585	5.75489
8.11946	13.2958							6.32193	3.32193							6.22882	6.82528
3	12.8474							4.32193	10.3219							8.06555	8.37169
6.58946	12.6104							6.32193	10.3219							5.46597	8.59134
3.96347	11.0546							3.32193	10.3219							7.1531	5.68089
6.11894	12.6283							2.32193	6.32193							8.96636	7.01692
4.56071	10.3255							4.32193	10.3219							7.59246	6.18587
7.49105	12.3651							2.32193	7.32193							9.38478	2.07039
8.97613	11.4556							5.32193	10.3219							8.14057	8.1298
4.9542	11.0249							7.32193	10.3219							1.80735	5.86542
9.05582	13.4717							3.32193	10.3219							9.54477	5.1819
4.81762	12.7395							6.32193	10.3219							5.84925	6.50526
5.79181	13.4717							2.32193	10.3219							7.69418	6.57939
3.36457	10.8341							2.32193	6.32193							-3.32193	7.74719
8.65499	12.8274							6.32193	10.3219							8.68615	9.99577
11.8688	13.4717							10.3219	10.3219							5.20945	7.90689
3.73335	11.1648							2.32193	8.32193							7.4733	7.52113
7.61839	11.0551							4.32193	8.32193							8.32867	7.94017
7.04767	13.4474							4.32193	10.3219							8.27053	8.76653
8.64097	10.3685							5.32193	5.32193							6.71973	7.64386
8.80768	13.4717							5.32193	10.3219							5.72792	6.89724
10.1687	13.4717							7.32193	10.3219							8.36238	7.63807
5.90448	11.7547							4.32193	8.32193							9.01402	8.47371
7.63952	13.2907							4.32193	10.3219							8.34829	8.45656
5.29646	9.89209							3.32193	7.32193							8.77396	7.35667
9.63118	12.6615							8.32193	10.3219							7.66391	10.0593
4.42626	11.0867							2.32193	9.32193							11.0991	10.5425
4.97728	11.651							2.32193	6.32193							10.0607	10.2264
6.49185	11.7852							4.32193	10.3219							5.61765	6.66676
7.05745	13.3742							4.32193	10.3219							10.4998	10.3298
8.68159	11.2758							4.32193	7.32193							9.85315	10.3178
5.21335	10.8532							2.32193	2.32193							8.70183	8.61703
11.2336	12.9347							3.32193	8.32193							9.17966	9.35425
9.3199	13.4717							8.32193	10.3219							6.55781	8.43045
6.76553	11.301							6.32193	10.3219							7.07682	4.58496
7.66605	13.4616							2.32193	8.32193							8.24982	10.1508
8.95652	13.1123							3.32193	10.3219							11.3592	10.0196
9.7223	11.703							7.32193	7.32193							5.53605	6.38888
8.7492	13.4717							7.32193	7.32193							9.75522	10.3033
7.75422	13.4717							4.32193	10.3219							8.40088	12.1929
9.92362	13.4717							6.32193	10.3219							13.3132	11.1079
9.96636	13.4717							6.32193	10.3219							8.34696	9.10905
11.1564	13.4717							8.32193	10.3219							12.093	12.455
10.0196	13.2684							6.32193	10.3219							10.04	9.29278
6.44791	10.6745							8.32193	10.3219							8.28466	8.14858
10.8169	11.7591							3.32193	8.32193							5.23458	5.96947
9.98285	13.4717							8.32193	10.3219							6.14568	6.88142
7.37851	9.84721							7.32193	10.3219							-3.32193	6.10224
8.69279	13.4717							5.32193	7.32193							7.25739	-3.32193
7.1809	12.4794							3.32193	10.3219							9.97054	9.11894
6.74012	13.4717							4.32193	8.32193							7.42626	6.80349
6.59395	13.1262							3.32193	10.3219							8.41743	7.70619
10.3556	13.3221							2.32193	10.3219							3.47508	5.96232
7.6532	12.1643							8.32193	9.32193							6.92955	6.90183
6.09803	10.2782							3.32193	7.32193							8.14313	8.38931
4.35755	12.007							2.32193	6.32193							9.87759	11.2674
8.51294	12.1432							2.32193	10.3219							5.34696	8.62972
6.89845	13.4717							7.32193	8.32193							5.36492	7.18269
7.62644	11.153							4.32193	8.32193							6.61456	8.54381
7.00338	12.4491							5.32193	7.32193							-3.32193	9.3122
9.4113	12.223							3.32193	10.3219							9.68405	8.1467
7.73132	11.8175							5.32193	8.32193							9.08268	11.2146
7.78529	12.3528							5.32193	8.32193							10.1215	8.0082
8.81794	13.0455							6.32193	10.3219							-3.32193	7.92541
8.61839	12.3488							5.32193	9.32193							5.89458	8.12464
6.52982	10.2432							6.32193	8.32193							7.27612	7.66463
9.38737	11.9826							4.32193	8.32193							10.8969	10.444
9.22545	13.11							8.32193	8.32193							9.92184	9.21796
8.81314	12.1497							7.32193	9.32193							6.26491	9.21067
8.66035	13.1474							5.32193	7.32193							8.40259	9.80494
9.27449	13.4717							5.32193	10.3219							7.46197	8.46152
9.77231	12.7671							6.32193	10.3219							9.37287	7.81378
9.04821	12.7408							8.32193	10.3219							6.02658	8.66676
9.40344	12.7272							6.32193	10.3219							7.42568	9.23084
8.96867	11.5326							6.32193	10.3219							6.99661	7.61102
8.83321	13.402							6.32193	7.32193							9.31243	8.69836
8.59991	13.3292							3.32193	10.3219							7.94075	8.27817
9.15228	11.7701							7.32193	10.3219							4.41143	7.62242
8.91558	12.3931							6.32193	6.32193							6.49953	10.0104
7.92837	12.6726							5.32193	8.32193							7.35544	6.92029
8.80316	12.2644							5.32193	10.3219							-3.32193	10.8363
11.5722	12.4193							6.32193	10.3219							7.51885	7.04549
8.79116	12.3902							10.3219	10.3219							7.56117	8.8716
9.18488	12.0022							7.32193	10.3219							9.39874	9.35006
8.41066	12.4808							6.32193	8.32193							8.01792	8.70701
10.3528	13.1477							5.32193	8.32193							6.54674	8.89421
8.45204	12.6381							6.32193	10.3219							8.38284	8.25739
10.0136	11.2633							5.32193	10.3219							7.21917	9.66534
9.55612	13.4098							8.32193	8.32193							8.22246	9.17193
9.79766	13.4717							5.32193	10.3219							10.7599	9.55899
9.60789	12.2637							7.32193	10.3219							0.831877	2.53605
8.48422	11.1792							6.32193	8.32193							10.6055	10.4747
10.0979	11.9046							7.32193	8.32193							8.31061	5.81404
8.70217	13.4081							6.32193	8.32193							10.3663	9.05257
6.49825	12.4483							6.32193	10.3219							9.33293	10.3604
7.21917	11.4351							5.32193	8.32193							6.25927	8.40173
8.4208	13.4717							5.32193	8.32193							8.66107	7.9276
5.74147	11.7781							5.32193	10.3219							8.09803	7.82528
7.12309	12.0594							3.32193	8.32193							8.92303	9.98485
0.378512	5.3505							5.32193	7.32193							9.87912	9.67472
8.83573	12.9711							2.32193	2.32193							8.17891	10.6582
9.79636	11.7302							6.32193	10.3219
7.98128	13.3555							4.32193	9.32193
7.70113	12.8262							7.32193	10.3219
5.35403	13.3598							3.32193	10.3219
7.55995	12.3538							2.32193	10.3219
5.11686	9.49645							4.32193	10.3219
8.44667	13.3631							2.32193	6.32193
7.89118	11.5265							5.32193	10.3219
10.8485	12.4491							5.32193	8.32193
7.40003	11.5034							8.32193	9.32193
7.53761	12.6391							4.32193	7.32193
								5.32193	10.3219
