# Supplementary material for: Immunogenicity to COVID-19 mRNA vaccine third dose in people living with HIV
Source: Nat Commun. 2022 Aug 22;13:4922. doi: 10.1038/s41467-022-32263-7 (PMC9395398; doi:10.1038/s41467-022-32263-7)
Supplement: Supplementary file 4 — Source Data [file 41467_2022_32263_MOESM4_ESM.zip › raw data_Figures/Raw data_Figure 3.xlsx]

## Sheet: Foglio1
Anti-RBD (Panel A)								MNA90 (Panel B)								IFN-g (Panel C)
HCW5	HCW6	HCWCH	PLWH5	PLWH6	PLWHCH			HCW5	HCW6	HCWCH	PLWH5	PLWH6	PLWHCH			HCW5	HCW6	HCWCH	PLWH5	PLWH6	PLWHCH
5.45943	12.4302	6.97081	6.49346	12.3784	5.88495			2.32193	7.32193	5	2.32193	10.3219	8			6.63952			4.58676	5.20945	0.622689
5.32912	12.3757	7.04662	8.95652	13.1123	4.1558			2.32193	9.32193	7	7.32193	7.32193	0			7.6303	8.68008	1.04977	9.85315	10.3178	0.464598
7.08108	11.833	4.75196	5.04876	10.2063	5.15752			3.32193	8.32193	5	2.32193	6.32193	4			6.13319	10.2264	4.09322	5.70044	3.21723	-2.48321
4.8679	10.2524	5.38453	9.7223	11.703	1.9807			2.32193	5.32193	3	7.32193	7.32193	0			8.6268			8.70183	8.61703	-0.0847997
6.58496	12.096	5.51099	4.70598	10.7979	6.09193			3.32193	8.32193	5	2.32193	8.32193	6			8.2811	9.73556	1.45446	10.4652	8.1809	-2.28425
6.33807	12.4395	6.10143	8.7492	13.4717	4.72248				9.32193		4.32193	10.3219	6						9.17966	9.35425	0.174589
6.35403	11.6333	5.27924	7.75422	13.4717	5.71746				7.32193		6.32193	10.3219	4						6.55781	8.43045	1.87264
5.62936	10.6391	5.00971	9.69853	12.3954	2.69684				7.32193		7.32193	10.3219	3						8.84549	9.06366	0.218175
5.1819	9.09935	3.91745	9.92362	13.4717	3.54805			2.32193	6.32193	4	6.32193	10.3219	4						6.17393
6.33985	12.6266	6.2867	9.96636	13.4717	3.50531				9.32193		8.32193	10.3219	2						7.07682	4.58496	-2.49185
7.31379	13.1852	5.87144	11.1564	13.4717	2.31528				9.32193		6.32193	10.3219	4						8.24982	10.1508	1.90094
2.63227	11.3806	8.7483	10.0196	13.2684	3.24881				6.32193		8.32193	10.3219	2				6.38543		11.3592	10.0196	-1.33961
7.78594	13.4717	5.68573	6.44791	10.6745	4.22664				8.32193		3.32193	8.32193	5						5.53605	6.38888	0.852825
7.42543	12.6591	5.23368	1.80735	8.95942	7.15207				8.32193		2.32193	5.32193	3						1.88753	1.20163	-0.685891
6.50303	12.8818	6.37875	9.62242	12.7002	3.07776			3.32193	8.32193	5	4.32193	10.3219	6			7.69418	7.62147	-0.0727179	9.76454	9.48864	-0.275896
6.52982	11.4689	4.93906	10.8169	11.7591	0.942236				7.32193		8.32193	10.3219	2						9.75522	10.3033	0.548103
6.11686	11.4086	5.29173	7.76752	12.0336	4.26607				7.32193		4.32193	8.32193	4						2.22342	2.25096	0.027539
5.49185	12.272	6.78016	5.36107	10.924	5.56293			3.32193	8.32193	5	2.32193	8.32193	6						6.89445	7.02414	0.129688
10.7625	10.7625	0	9.98285	13.4717	3.48882			7.32193	7.32193	0	7.32193	10.3219	3			9.12719			8.40088	12.1929	3.79203
5.60881	12.1981	6.5893	8.47127	13.0792	4.60797				6.32193		5.32193	10.3219	5						8.45286	8.01123	-0.441632
6.21723	12.4313	6.21411	2	7.34873	5.34873			2.32193	9.32193	7	2.32193	3.32193	1						3.1811	5.52857	2.34747
5.39575	11.9276	6.53188	11.05	11.7997	0.749702			2.32193	7.32193	5	10.3219	10.3219	0			7.97671			-3.32193	8.7077	12.0296
7.979	13.1123	5.1333	7.69558	12.9408	5.24523			4.32193	10.3219	6	5.32193	10.3219	5			11.5038	12.3597	0.855924	-3.32193	8.39446	11.7164
6.38543	12.7187	6.33325	7.37851	9.84721	2.4687			3.32193	9.32193	6	5.32193	7.32193	2			7.24726	11.2894	4.04218	13.3132	11.1079	-2.2053
6.48543	12.3162	5.83074	8.07307	13.4717	5.3986			4.32193	8.32193	4	6.32193	10.3219	4			9.72894			7.57781	8.28725	0.709444
6.66249	12.2987	5.63617	8.69279	13.4717	4.77889			4.32193	8.32193	4	3.32193	10.3219	7			9.6125			8.34696	9.10905	0.76209
6.03782	12.9582	6.92037	8.27286	11.5598	3.2869			3.32193	7.32193	4	7.32193	10.3219	3						9.28047	9.34185	0.0613831
4.94953	11.7259	6.77639	7.69139	12.099	4.40762			3.32193	7.32193	4	5.32193	9.32193	4			5.07895	9.4096	4.33065	6.14995	5.95699	-0.192964
6.38198	13.029	6.64702	9.36785	12.4587	3.09084			3.32193	8.32193	5	7.32193	10.3219	3			10.2503			10.0348	8.15431	-1.88049
6.49506	13.092	6.59697	-0.736966	7.61545	8.35241			4.32193	9.32193	5	2.32193	5.32193	3						10.3251
6.16993	11.4023	5.23234	8.17792	12.8603	4.68237			2.32193	10.3219	8	5.32193	10.3219	5			11.0868	9.18985	-1.89695	7.97556
7.10538	12.2598	5.15439	7.1809	12.4794	5.29845			2.32193	8.32193	6	4.32193	8.32193	4			7.01067	7.89051	0.87984	12.093	12.455	0.361998
7.26959	12.8638	5.59424	6.74012	13.4717	6.73156			3.32193	8.32193	5	3.32193	10.3219	7			5.60644	7.62885	2.0224	10.04	9.29278	-0.747234
5.27053	11.7901	6.51958	4.34341	10.914	6.5706			2.32193	7.32193	5	2.32193	10.3219	8						6.13955	9.22207	3.08252
6.71562	13.4485	6.73283	-2.32193	0.678072	3			4.32193	9.32193	5	2.32193	2.32193	0						3.66789	5.83036	2.16246
5.29278	12.5665	7.2737	4.926	11.9786	7.0526			4.32193	9.32193	5	3.32193	8.32193	5			10.5341			9.33226	8.23314	-1.09912
5.1819	10.9399	5.75805	8.53916	12.7544	4.21529			2.32193	6.32193	4	5.32193	8.32193	3			8.86109	7.18884	-1.67225	6.66959	7.34873	0.679134
6.37504	12.428	6.05298	-1.73697	2.60881	4.34577			3.32193	9.32193	6	2.32193	2.32193	0			6.40276			1.88753	2.98185	1.09433
6.24982	12.6677	6.41784	5.59395	12.4128	6.81883			4.32193	7.32193	3	2.32193	8.32193	6			6.61324	8.06016	1.44692	6.97694	7.94193	0.964992
6.14364	11.7354	5.59175	5.34696	12.0674	6.72048			3.32193	7.32193	4	3.32193	8.32193	5			8.00169	9.98157	1.97988	6.42459	7.33002	0.905434
5.30378	12.17	6.86624	5.89482	13.3126	7.41782			2.32193	8.32193	6	2.32193	10.3219	8			6.31832	7.01647	0.698157	8.17941	8.23793	0.0585154
5.40259	12.4174	7.01482	5.97957	10.7105	4.73098			3.32193	8.32193	5	2.32193	8.32193	6			8.60326	9.41257	0.809314	2.82782	7.21432	4.3865
7.50462	12.9966	5.49196	8.18884	13.2514	5.06257			5.32193	8.32193	3	3.32193	10.3219	7			9.83147	10.933	1.10149	8.00955	7.48123	-0.528314
6.66676	12.4246	5.75786	5.88753	12.7723	6.88477			3.32193	9.32193	6	2.32193	10.3219	8			7.86295	8.78656	0.923616	2.94486	1.80735	-1.1375
	11.4376		6.59395	13.1262	6.53229				7.32193		2.32193	10.3219	8			8.98755			8.28466	8.14858	-0.136084
5.25172	10.9218	5.67012	0.263034	8.20994	7.94691			2.32193	7.32193	5	2.32193	4.32193	2			6.20945	9.3443	3.13484	1.04963	1.20163	0.152003
7.08108	12.7142	5.6331	10.6058	13.2953	2.68955			4.32193	9.32193	5	6.32193	10.3219	4			9.35931			3.85798	4.98778	1.12979
5.58496	12.7038	7.11885	6.97957	12.5374	5.55782			4.32193	8.32193	4	4.32193	10.3219	6						-3.32193	8.30652	11.6284
6.28355	11.2551	4.97154	6.61324	10.8555	4.24225			2.32193	7.32193	5	2.32193	6.32193	4			6.24793	8.33295	2.08503	6.14588	8.91857	2.77268
6.70874	13.4717	6.76294	7.47411	8.94632	1.47221			2.32193	10.3219	8	5.32193	6.32193	1			8.5691	8.81025	0.241154	3.57894	3.69933	0.120391
6.19574	11.602	5.40631	6.86913	13.4717	6.60254			2.32193	10.3219	8	3.32193	10.3219	7			6.69488	9.25621	2.56133
4.85798	9.73302	4.87503	8.64313	13.0962	4.4531			2.32193	5.32193	3	5.32193	10.3219	5			6.94603			9.6865	8.97039	-0.716107
7.30834	12.1583	4.84996	10.3556	13.3221	2.96657			4.32193	7.32193	3	8.32193	9.32193	1						5.23458	5.96947	0.734895
6.34341	13.4717	7.12827	8.74551	11.7553	3.0098			2.32193	9.32193	7	7.32193	7.32193	0			7.32076			4.23266	6.35931	2.12665
4.63807	11.631	6.99292	7.6532	12.1643	4.51114			2.32193	7.32193	5	3.32193	7.32193	4						6.14568	6.88142	0.735742
7.67878	11.6808	4.00207	2.40599	13.4717	11.0657			5.32193	7.32193	2	2.32193	10.3219	8			7.76089	8.27193	0.511044	4.08916	9.74567	5.65652
7.72724	11.3446	3.61733	6.46434	10.6826	4.21821			5.32193	8.32193	3	3.32193	7.32193	4						4.89239	4.06178	-0.830615
6.19377	11.3248	5.13103	6.09803	10.2782	4.18019			4.32193	7.32193	3	2.32193	6.32193	4						-3.32193	6.10224	9.42417
4.70598	11.7154	7.00947		3.848				2.32193	7.32193	5	2.32193	2.32193	0			5.39025	5.36457	-0.0256825	-3.32193	-1.21759	2.10434
5.38543	11.1928	5.80735	7.31016	12.3032	4.99302			2.32193	8.32193	6	6.32193	10.3219	4			6.96347	10.4083	3.44486	2.51096	3.90689	1.39593
5.11686	12.5495	7.43261	1.07039	7.55305	6.48266			2.32193	8.32193	6	2.32193	4.32193	2			7.56986	10.3096	2.73973	5.10014	8.03782	2.93768
5.53605	11.9668	6.43078	4.35755	12.007	7.64944			2.32193	8.32193	6	2.32193	10.3219	8			4.40395	7.92017	3.51622	7.25739	-3.32193	-10.5793
5.0268	13.3436	8.31679	4.2854	8.16792	3.88252			2.32193	9.32193	7	2.32193	3.32193	1			7.40599			-3.32193	-3.32193	0
6.21917	12.1384	5.91923	7.71631	13.0066	5.29027			3.32193	8.32193	5	5.32193	7.32193	2			5.23764	9.03562	3.79798	5.7879	6.14893	0.361032
5.07039	10.2834	5.21305	3.76553	11.7777	8.01217			2.32193	5.32193	3	2.32193	6.32193	4						5.94486	7.39746	1.4526
6.61471	11.0568	4.44206	8.51294	12.1432	3.63022			4.32193	5.32193	1	7.32193	8.32193	1			10.3061			9.97054	9.11894	-0.851596
6.33092	11.9804	5.64944	6.89845	13.4717	6.57322			10.3219	9.32193	-1	4.32193	8.32193	4			3.96347	6.66761	2.70413	7.42626	6.80349	-0.622779
6.94251	13.1183	6.17579	7.62644	11.153	3.52654			2.32193	10.3219	8	5.32193	7.32193	2			6.78136	9.73437	2.95301	8.41743	7.70619	-0.711245
5.49185	13.3992	7.90733	9.46414	11.6012	2.13703			2.32193	9.32193	7	7.32193	8.32193	1			8.39489	10.8055	2.41061	8.15178	8.98868	0.836907
4.56071	10.8494	6.28869	9.80252	11.7747	1.97223			2.32193	7.32193	5	10.3219	10.3219	0			4.29278	7.4941	3.20131	8.37465	8.71699	0.342343
6.12722	11.0972	4.97002	10.3801	11.6134	1.23324			2.32193	5.32193	3	10.3219	9.32193	-1			6.71836			7.73132	6.13545	-1.59587
5.86542	11.9555	6.09008	7.00338	12.4491	5.44572			2.32193	8.32193	6	3.32193	10.3219	7			6.52669	6.87135	0.344656	3.47508	5.96232	2.48723
5.59395	11.4588	5.86487	8.71493	11.4561	2.74122			2.32193	7.32193	5	6.32193	8.32193	2			11.5854			10.0804	10.0304	-0.0500266
7.19574	11.1771	3.98137	6.6865	12.2167	5.53025			4.32193	7.32193	3	4.32193	8.32193	4						6.2948	8.58421	2.28941
6.46434	11.9079	5.44353	9.4113	12.223	2.81171			4.32193	6.32193	2	5.32193	8.32193	3			8.77215	13.2537	4.48159	6.92955	6.90183	-0.027722
	13.37		7.73132	11.8175	4.08614				9.32193		5.32193	8.32193	3			9.05148	9.05148	0	8.14313	8.38931	0.246181
7.97728	12.524	4.54667	7.77873	11.1058	3.32711			5.32193	8.32193	3	6.32193	8.32193	2						6.85175
4.24031	10.9188	6.67847	7.78529	12.3528	4.56753			1.32193	6.32193	5	6.32193	10.3219	4						9.87759	11.2674	1.38978
3.98185	10.1271	6.14524	8.81794	13.0455	4.22751			2.32193	5.32193	3	5.32193	9.32193	4			6.98641	8.2502	1.26379	5.34696	8.62972	3.28276
5.95652	12.7772	6.82065	8.57061	13.4717	4.90106			3.32193	7.32193	4	5.32193	10.3219	5			7.18814			7.62278	6.99073	-0.632056
5.65535	12.6233	6.96798	8.61839	12.3488	3.73037			2.32193	8.32193	6	6.32193	8.32193	2			6.40226	7.57289	1.17063	5.36492	7.18269	1.81777
7.55305	10.7329	3.17988	6.52982	10.2432	3.71335			4.32193	6.32193	2	4.32193	8.32193	4						10.4903
6.05961	13.4717	7.41206	9.21335	12.9416	3.72821			4.32193	9.32193	5	6.32193	10.3219	4			5.98687	7.81833	1.83146	6.16591	6.01346	-0.15245
4.39917	10.4283	6.02908	10.4017	12.1121	1.71038			2.32193	7.32193	5	8.32193	9.32193	1			10.6821			8.9629	8.09592	-0.866972
5.99095	11.6984	5.70749	7.6279	13.0936	5.46572			5.32193	7.32193	2	4.32193	10.3219	6			8.38987			8.71699	9.56834	0.851345
5.1819	11.8277	6.64584	9.38737	11.9826	2.59523			2.32193	6.32193	4	8.32193	8.32193	0			5.60051	4.32337	-1.27714
6.76553	11.7545	4.98894	6.39232	11.0907	4.69839			3.32193	7.32193	4	3.32193	7.32193	4			7.66832	9.57099	1.90268	4.39917	-3.32193	-7.7211
6.27984	12.1731	5.89327	9.22545	13.11	3.88459			4.32193	8.32193	4	7.32193	9.32193	2			7.67864	9.93593	2.2573	6.61456	8.54381	1.92924
5.94486	11.9998	6.05497	8.81314	12.1497	3.33661			3.32193	7.32193	4	5.32193	7.32193	2			10.6795			-3.32193	9.3122	12.6341
5.80219	11.1351	5.33287	10.1563	13.4717	3.31534			2.32193	7.32193	5	6.32193	10.3219	4			8.79279			8.72612
6.41616	13.2871	6.87091	-2.32193	1.07039	3.39232			5.32193	8.32193	3	2.32193	2.32193	0						-3.32193	-3.32193	0
6.15583	11.4715	5.31564	8.04111	12.1809	4.13979			2.32193	7.32193	5	4.32193	9.32193	5			9.96578			7.41109	8.37808	0.966991
6.55766	12.6512	6.09355	8.66035	13.1474	4.48703			6.32193	9.32193	3	5.32193	10.3219	5			9.23864	10.0549	0.816273	9.68405	8.1467	-1.53735
4.27053	12.027	7.75644	9.27449	13.4717	4.19718			2.32193	8.32193	6	6.32193	10.3219	4			4.84197	7.29737	2.4554	9.08268	11.2146	2.13188
7.57061	13.4717	5.90106	9.77231	12.7671	2.99477			4.32193	10.3219	6	8.32193	10.3219	2			9.06934			10.1215	8.0082	-2.11333
6.09803	11.3473	5.24931	9.04821	12.7408	3.69258			2.32193	6.32193	4	6.32193	10.3219	4			7.46923	9.7342	2.26497	-3.32193	7.92541	11.2473
6.3345	12.435	6.10052	9.40344	12.7272	3.32378			3.32193	9.32193	6	6.32193	10.3219	4			6.65435	8.56758	1.91323	5.89458	8.12464	2.23006
3.56071	10.5072	6.94649	8.96867	11.5326	2.56393			2.32193	6.32193	4	6.32193	7.32193	1			5.57289	6.40088	0.82799	7.27612	7.66463	0.388501
			5.87283	13.4717	7.59885						3.32193	10.3219	7						6.47395	7.68159	1.20764
			10.1186	12.3984	2.27984						8.32193	10.3219	2						10.656	9.07253	-1.58344
			8.83321	13.402	4.56883						3.32193	10.3219	7						10.8969	10.444	-0.452883
			10.0168	13.0794	3.06261						5.32193	10.3219	5						7.32103	7.07692	-0.244104
			8.59991	13.3292	4.72925						7.32193	10.3219	3						9.92184	9.21796	-0.703883
			0.263034	7.48462	7.22159						2.32193	6.32193	4						6.7046	3.96625	-2.73835
			9.15228	11.7701	2.61784						6.32193	6.32193	0						6.26491	9.21067	2.94576
			9.57913	12.4762	2.89706						6.32193	8.32193	2						9.04767	8.10066	-0.947007
			9.1334	13.4717	4.33828						6.32193	10.3219	4						6.12928	10.9894	4.86011
			9.13006	13.4717	4.34162						6.32193	10.3219	4						9.16616	6.98185	-2.18431
			8.06393	13.3896	5.32568						6.32193	10.3219	4						7.31016	6.52199	-0.788165
			8.91558	12.3931	3.47757						5.32193	8.32193	3						8.40259	9.80494	1.40235
			9.20384	10.6628	1.45892						6.32193	6.32193	0						9.14644	9.43546	0.289021
			9.16038	11.8794	2.71902						6.32193	10.3219	4						7.5691	8.59682	1.02773
			5.78398	11.6975	5.91351						3.32193	10.3219	7						3.12928	4.43296	1.30368
			7.93664	12.476	4.53932						5.32193	9.32193	4						8.18691	5.63227	-2.55464
			9.22521	13.023	3.79784						7.32193	10.3219	3						5.36807
			7.92837	12.6726	4.74423						5.32193	10.3219	5						7.46197	8.46152	0.99955
			9.61637	13.4717	3.85531						7.32193	10.3219	3						9.62223	8.98925	-0.632982
			11.2534	12.7494	1.49601						7.32193	10.3219	3						9.1982	10.6715	1.47334
			9.21213	12.7901	3.57801						7.32193	10.3219	3						7.62644	6.95954	-0.666901
			8.34252	13.0399	4.69738						5.32193	10.3219	5						7.16189	8.11894	0.957053
			8.80316	12.2644	3.46119						6.32193	10.3219	4						9.37287	7.81378	-1.55908
			-0.736966	7.81314	8.55011						2.32193	2.32193	0						4.9542	6.84549	1.89129
			6.63227	11.3203	4.68802						2.32193	8.32193	6						8.2317	7.18775	-1.04395
			11.5722	12.4193	0.847096						10.3219	10.3219	0						6.02658	8.66676	2.64018
			9.38629	13.4717	4.08538						5.32193	10.3219	5						9.89966	10.2902	0.39059
			8.84706	13.4717	4.62462						5.32193	10.3219	5						8.0634	7.49426	-0.569139
			3.29278	10.8934	7.6006						2.32193	7.32193	5						2.72465	5.53232	2.80767
			6	12.0885	6.08852						2.32193	8.32193	6						9.55267	7.53916	-2.01351
			8.1205	13.0954	4.97487						5.32193	10.3219	5						12.1532	11.2992	-0.854027
			7.32283	12.6924	5.36952						6.32193	10.3219	4						6.36982	9.38694	3.01712
			8.79116	12.3902	3.59909						7.32193	10.3219	3						7.42568	9.23084	1.80516
			10.2886	13.4568	3.16818						8.32193	10.3219	2						9.65857	8.85891	-0.799655
			9.18488	12.0022	2.81734						6.32193	8.32193	2						6.99661	7.61102	0.61441
			8.41066	12.4808	4.07013						5.32193	8.32193	3						9.31243	8.69836	-0.614072
			7.21335	5.19771	-2.01564						6.32193	3.32193	-3						-3.32193	2.29278	5.61471
			10.3528	13.1477	2.79493						6.32193	10.3219	4						7.94075	8.27817	0.337417
			8.45204	12.6381	4.18604						5.32193	10.3219	5						4.41143	7.62242	3.21099
			10.0136	11.2633	1.24967						8.32193	8.32193	0						6.49953	10.0104	3.51086
			8.11946	13.2958	5.17629						4.32193	10.3219	6						10.8001	12.0147	1.21463
			3	12.8474	9.84739						6.32193	10.3219	4						7.15279	7.20389	0.0510945
			7.83162	11.861	4.02942						2.32193	10.3219	8						4.10434	6.98868	2.88435
			9.55612	13.4098	3.85364						5.32193	10.3219	5						7.35544	6.92029	-0.435146
			6.58946	12.6104	6.02096						3.32193	10.3219	7						8.73234	8.94281	0.210471
			7.74752	13.4717	5.72415						4.32193	10.3219	6						8.4132	9.29209	0.878887
			3.96347	11.0546	7.09113						2.32193	6.32193	4						6.04658	9.12412	3.07754
			8.27146	12.4153	4.14383						5.32193	10.3219	5						10.1189	8.88631	-1.23263
			6.11894	12.6283	6.50932						4.32193	10.3219	6						7.8505	7.79961	-0.050894
			9.79766	13.4717	3.67401						7.32193	10.3219	3						-3.32193	10.8363	14.1582
			4.56071	10.3255	5.76482						2.32193	7.32193	5						7.70321	5.74308	-1.96013
			5.83542	12.0658	6.23037						2.32193	7.32193	5						6.3345	6.44145	0.106954
			5.18587	11.1135	5.92768						3.32193	7.32193	4						7.41532
			7.49105	12.3651	4.8741						5.32193	10.3219	5						8.42585	5.75489	-2.67096
			2.16993	12.3647	10.1948						2.32193	6.32193	4						7.01346	9.50144	2.48798
			8.97613	11.4556	2.47945						7.32193	10.3219	3						6.22882	6.82528	0.596458
			2.07039	4.72792	2.65753						2.32193	2.32193	0						2.5656	-1.39593	-3.96153
			4.9542	11.0249	6.07067						3.32193	10.3219	7						8.06555	8.37169	0.306139
			12.1844	13.3089	1.12444						9.32193	10.3219	1						5.73877	7.18289	1.44412
			11.9355	12.7992	0.863745						10.3219	10.3219	0						5.91169	7.32436	1.41267
			3.6893	10.5533	6.86404						2.32193	6.32193	4						2.88753	2	-0.887525
			5.42626	10.6602	5.23391						2.32193	8.32193	6						-3.32193	-3.32193	0
			9.60789	12.2637	2.65582						6.32193	8.32193	2						7.51885	7.04549	-0.473363
			9.05582	13.4717	4.41585						6.32193	10.3219	4						5.46597	8.59134	3.12536
			4.81762	12.7395	7.92186						2.32193	10.3219	8						7.1531	5.68089	-1.47221
			5.79181	13.4717	7.67986														8.96636	7.01692	-1.94944
			3.36457	10.8341	7.4695						2.32193	6.32193	4						7.59246	6.18587	-1.40659
			8.48422	11.1792	2.69501						7.32193	8.32193	1						7.56117	8.8716	1.31042
			10.0979	11.9046	1.8067						6.32193	8.32193	2						9.39874	9.35006	-0.0486885
			8.70217	13.4081	4.70592						6.32193	10.3219	4						8.01792	8.70701	0.689092
			8.65499	12.8274	4.17241						6.32193	10.3219	4						9.38478	2.07039	-7.31439
			6.49825	12.4483	5.95007						5.32193	8.32193	3						6.54674	8.89421	2.34747
			11.8688	13.4717	1.60285						10.3219	10.3219	0						8.14057	8.1298	-0.010776
			7.21917	11.4351	4.21593						5.32193	8.32193	3						8.38284	8.25739	-0.125452
			8.4208	13.4717	5.05087						5.32193	10.3219	5						7.21917	9.66534	2.44617
			5.74147	11.7781	6.03661						3.32193	8.32193	5						8.22246	9.17193	0.949471
			3.73335	11.1648	7.43143						2.32193	8.32193	6						1.80735	5.86542	4.05807
			7.12309	12.0594	4.93633						5.32193	7.32193	2						10.7599	9.55899	-1.20089
			7.61839	11.0551	3.43669						4.32193	8.32193	4						9.54477	5.1819	-4.36287
			7.04767	13.4474	6.39975						4.32193	10.3219	6						5.84925	6.50526	0.656007
			8.64097	10.3685	1.72754						5.32193	5.32193	0						7.69418	6.57939	-1.11479
			8.80768	13.4717	4.664						5.32193	10.3219	5						-3.32193	7.74719	11.0691
			10.1687	13.4717	3.303						7.32193	10.3219	3						8.68615	9.99577	1.30962
			8.86542	11.1596	2.2942						7.32193	8.32193	1						5.74416
			5.90448	11.7547	5.85024						4.32193	8.32193	4						5.20945	7.90689	2.69744
			0.378512	5.3505	4.97199						2.32193	2.32193	0						0.831877	2.53605	1.70418
			7.63952	13.2907	5.65115						4.32193	10.3219	6						7.4733	7.52113	0.0478294
			8.83573	12.9711	4.13532						6.32193	10.3219	4						10.6055	10.4747	-0.13076
			9.79636	11.7302	1.93381						4.32193	9.32193	5						8.31061	5.81404	-2.49658
			7.98128	13.3555	5.37421						7.32193	10.3219	3						10.3663	9.05257	-1.31375
			5.29646	9.89209	4.59563						3.32193	7.32193	4						8.32867	7.94017	-0.388508
			3.54844	7.56758	4.01914						2.32193	3.32193	1						3.05311	4.18587	1.13276
			9.63118	12.6615	3.03036						8.32193	10.3219	2						8.27053	8.76653	0.496
			3.12102	11.8366	8.71555						2.32193	7.32193	5						2.1177	4.24031	2.12262
			7.70113	12.8262	5.12508						3.32193	10.3219	7						9.33293	10.3604	1.02748
			4.42626	11.0867	6.66047						2.32193	9.32193	7						6.71973	7.64386	0.924125
			4.97728	11.651	6.67373						2.32193	6.32193	4						5.72792	6.89724	1.16932
			6.49185	11.7852	5.29335						4.32193	10.3219	6						8.36238	7.63807	-0.724308
			-1.32193	-1.32193	0						2.32193	2.32193	0						-3.32193	-1.59946	1.72247
			7.05745	13.3742	6.31673						4.32193	10.3219	6						9.01402	8.47371	-0.540315
			8.68159	11.2758	2.59419						4.32193	7.32193	3						8.34829	8.45656	0.108274
			5.35403	13.3598	8.00582						2.32193	10.3219	8						6.25927	8.40173	2.14246
				6.03122							2.32193	2.32193	0						8.77396	7.35667	-1.41729
			5.21335	10.8532	5.63981						3.32193	8.32193	5						7.66391	10.0593	2.39543
			2.26303	9.35204	7.08901						2.32193	4.32193	2						3.85798	6.49665	2.63867
			7.55995	12.3538	4.79389						4.32193	10.3219	6						8.66107	7.9276	-0.733465
			11.2336	12.9347	1.70118						8.32193	10.3219	2						11.0991	10.5425	-0.556536
			5.11686	9.49645	4.37959						2.32193	6.32193	4						8.09803	7.82528	-0.272755
			9.3199	13.4717	4.15178						6.32193	10.3219	4						10.0607	10.2264	0.165716
			6.76553	11.301	4.53545						2.32193	8.32193	6						5.61765	6.66676	1.04911
			7.66605	13.4616	5.79552						3.32193	10.3219	7						10.4998	10.3298	-0.17005
			8.44667	13.3631	4.91647						5.32193	10.3219	5							8.35447
			7.89118	11.5265	3.63527						5.32193	8.32193	3						8.92303	9.98485	1.06182
			10.8485	12.4491	1.60068						8.32193	9.32193	1						11.7444
			7.40003	11.5034	4.10335						4.32193	7.32193	3						9.87912	9.67472	-0.204402
			9.87006	12.3209	2.45086						8.32193	10.3219	2						5.2555	5.41954	0.164038
			3.65535	11.3411	7.68578						2.32193	7.32193	5						7.46271	8.26585	0.803143
			7.53761	12.6391	5.10149						5.32193	10.3219	5						8.17891	10.6582	2.4793
