# Supplementary material for: Immunogenicity to COVID-19 mRNA vaccine third dose in people living with HIV
Source: Nat Commun. 2022 Aug 22;13:4922. doi: 10.1038/s41467-022-32263-7 (PMC9395398; doi:10.1038/s41467-022-32263-7)
Supplement: Supplementary file 4 — Source Data [file 41467_2022_32263_MOESM4_ESM.zip › raw data_Figures/Raw data_Supplementary Figure 3.xlsx]

## Sheet: Foglio1
MNA90
PCDR					ICDR					HCDR
T-1	T1				T-1	T1				T-1	T1
4.32193	6.32193				4.32193	8.32193				9.32193	10.3219
7.32193	10.3219				6.32193	10.3219				6.32193	8.32193
5.32193	9.32193				8.32193	10.3219				5.32193	10.3219
6.32193	10.3219				2.32193	5.32193				6.32193	7.32193
2.32193	2.32193				3.32193	10.3219				5.32193	10.3219
2.32193	2.32193				6.32193	8.32193				5.32193	8.32193
3.32193	8.32193				2.32193	8.32193				5.32193	10.3219
4.32193	10.3219				2.32193	10.3219				6.32193	10.3219
2.32193	4.32193				8.32193	6.32193				8.32193	10.3219
2.32193	4.32193				2.32193	6.32193				6.32193	8.32193
2.32193	2.32193				6.32193	8.32193				10.3219	8.32193
2.32193	6.32193				2.32193	6.32193				10.3219	10.3219
6.32193	10.3219				5.32193	10.3219				5.32193	8.32193
3.32193	7.32193				2.32193	7.32193				7.32193	8.32193
5.32193	7.32193				10.3219	10.3219				4.32193	8.32193
2.32193	6.32193				5.32193	10.3219				6.32193	7.32193
2.32193	2.32193				3.32193	10.3219				2.32193	2.32193
2.32193	6.32193				2.32193	6.32193				6.32193	10.3219
2.32193	7.32193				2.32193	8.32193				5.32193	10.3219
					5.32193	10.3219				4.32193	10.3219
					7.32193	10.3219				4.32193	10.3219
					5.32193	10.3219				7.32193	10.3219
					3.32193	7.32193				6.32193	7.32193
					8.32193	10.3219				5.32193	10.3219
					3.32193	9.32193
					5.32193	10.3219
					4.32193	10.3219
					2.32193	2.32193
					4.32193	8.32193
					3.32193	8.32193
					5.32193	10.3219
